# Supplementary material for: Rapid and sound assessment of well-being within a multi-dimensional approach: The Well-being Numerical Rating Scales (WB-NRSs)
Source: PLoS One. 2021 Jun 14;16(6):e0252709. doi: 10.1371/journal.pone.0252709 (PMC8202918; doi:10.1371/journal.pone.0252709)
Supplement: S2 File — Study 1: Well-being validity datafile (clinical sample). (TXT) [file pone.0252709.s002.txt]

WB1	WB2	WB3	WB4	WB5	DEPRESSION	ANXIETY	SF_PHYSICAL	SF_MENTAL	SF12
5	5	7	4	6	12	11	9	11	20
5	4	8	7	6	10	9	9	11	20
8	7	8	7	7	6	11	15	16	31
6	6	8	6	8	4	9	15	19	34
7	8	8	7	9	5	5	11	24	35
5	6	6	6	6	9	8	12	18	30
4	8	8	9	7	3	0	8	18	26
6	10	10	10	9	8	7	12	24	36
6	10	8	8	7	8	7	16	18	34
6	9	9	9	9	5	1	13	25	38
5	7	7	8	6	4	6	7	17	24
8	7	8	8	7	1	8	14	22	36
7	8	8	8	8	2	2	18	27	45
8	8	9	8	8	3	6	14	19	33
4	4	6	4	4	11	10	8	12	20
6	8	2	5	6	16	10	8	11	19
5	5	6	5	6	9	4	13	16	29
6	6	6	6	6	10	4	9	13	22
5	8	8	8	6	7	2	11	24	35
5	8	7	7	5	11	6	13	16	29
3	9	9	5	6	9	5	15	20	35
5	5	7	8	6	7	7	10	15	25
10	8	8	5	8	7	6	13	21	34
6	7	9	9	7	10	3	9	20	29
6	5	8	4	8	5	5	11	21	32
7	9	9	9	9	5	6	18	24	42
8	10	10	10	10	11	2	14	25	39
9	10	10	10	10	0	1	15	28	43
1	1	8	1	1	18	13	6	10	16
5	5	5	10	5	9	1	#NULL!	#NULL!	#NULL!
10	10	10	10	7	#NULL!	#NULL!	#NULL!	#NULL!	#NULL!
7	8	8	8	8	9	9	13	21	34
8	8	10	9	9	6	3	16	24	40
9	9	10	10	10	5	9	18	24	42
3	8	10	8	6	9	5	8	18	26
7	7	10	10	7	2	4	16	23	39
9	8	10	10	9	3	1	16	24	40
8	9	10	10	9	3	7	15	22	37
6	6	6	6	6	8	6	16	17	33
6	9	8	10	7	8	8	9	21	30
6	8	10	10	9	9	13	10	20	30
9	10	10	10	9	1	4	17	26	43
1	1	6	5	1	17	11	15	9	24
6	5	5	5	5	11	6	11	13	24
5	10	10	6	5	9	10	15	17	32
7	7	8	9	7	8	9	#NULL!	#NULL!	#NULL!
7	8	8	9	10	4	8	11	18	29
9	10	9	9	10	3	9	17	24	41
4	6	8	4	5	11	10	12	15	27
7	7	7	7	7	2	6	14	23	37
6	10	10	8	7	3	6	10	24	34
7	8	7	7	8	8	9	13	19	32
7	6	8	9	8	11	6	13	18	31
3	9	9	9	8	13	10	8	13	21
5	8	6	5	5	10	11	12	13	25
6	5	6	6	6	12	14	14	13	27
9	7	9	8	6	1	8	16	22	38
8	9	10	9	8	2	3	14	26	40
7	9	9	8	8	6	2	16	27	43
8	10	10	8	9	2	5	13	22	35
6	5	7	7	6	3	9	16	19	35
7	5	7	7	6	12	14	14	10	24
7	7	8	8	6	5	9	13	17	30
7	7	7	7	7	8	6	13	19	32
6	6	9	8	7	11	8	13	24	37
6	9	9	10	7	7	8	9	16	25
8	7	8	8	8	4	7	18	22	40
5	4	4	6	4	9	8	20	9	29
7	6	6	6	6	13	10	13	17	30
6	6	7	6	6	6	5	16	15	31
8	8	9	8	8	2	2	18	27	45
8	9	9	8	8	3	3	16	21	37
7	7	7	8	8	3	3	13	22	35
7	7	7	8	7	8	3	13	19	32
6	5	6	5	3	10	12	14	11	25
5	4	3	4	4	12	10	16	15	31
7	9	8	7	7	3	1	16	25	41
8	6	8	8	8	3	5	17	23	40
6	7	9	2	6	12	1	14	24	38
6	6	7	6	7	10	13	13	17	30
7	7	7	8	8	10	15	16	18	34
6	7	9	8	8	8	4	8	17	25
4	6	8	5	5	10	3	10	15	25
7	6	5	6	7	11	6	#NULL!	#NULL!	#NULL!
9	10	10	10	9	5	5	18	23	41
7	3	8	7	7	#NULL!	#NULL!	17	18	35
7	6	9	8	7	7	8	16	19	35
5	6	8	5	5	8	7	9	18	27
7	6	7	8	7	9	3	18	25	43
8	8	10	8	8	1	5	16	21	37
4	6	8	7	5	9	7	11	14	25
7	9	8	9	8	5	7	13	22	35
6	5	7	5	4	8	9	13	17	30
5	3	5	6	4	9	3	11	11	22
5	6	7	5	6	5	11	14	20	34
7	3	4	5	4	6	13	16	17	33
6	6	7	7	6	2	2	16	24	40
4	5	10	7	4	8	10	10	19	29
8	7	8	8	7	5	7	19	16	35
7	6	8	6	8	6	2	18	23	41
4	4	7	6	3	14	8	8	13	21
7	7	10	7	7	4	8	16	23	39
5	7	8	8	8	2	3	13	23	36
7	7	6	5	5	5	4	14	21	35
7	7	7	7	7	7	3	16	19	35
7	9	10	7	7	3	5	13	24	37
6	8	8	8	7	5	8	10	19	29
10	10	10	8	8	3	6	18	25	43
8	6	10	8	7	7	3	18	19	37
8	8	7	7	7	12	10	17	16	33
5	5	6	6	5	12	12	#NULL!	#NULL!	#NULL!
5	8	10	8	7	4	6	#NULL!	#NULL!	#NULL!
1	3	2	2	2	15	9	#NULL!	#NULL!	#NULL!
5	5	6	7	7	9	7	#NULL!	#NULL!	#NULL!
3	4	5	4	4	11	9	#NULL!	#NULL!	#NULL!
9	9	10	9	9	5	1	#NULL!	#NULL!	#NULL!
7	8	8	9	8	7	3	#NULL!	#NULL!	#NULL!
8	8	10	10	4	14	14	#NULL!	#NULL!	#NULL!
5	5	5	5	5	8	5	#NULL!	#NULL!	#NULL!
6	4	8	8	6	11	8	#NULL!	#NULL!	#NULL!
7	8	8	6	8	2	7	#NULL!	#NULL!	#NULL!
9	9	10	10	9	2	4	#NULL!	#NULL!	#NULL!
5	5	9	9	5	6	3	#NULL!	#NULL!	#NULL!
5	6	5	6	6	6	7	#NULL!	#NULL!	#NULL!
4	4	6	7	6	9	8	#NULL!	#NULL!	#NULL!
8	6	9	8	7	11	5	#NULL!	#NULL!	#NULL!
8	7	7	7	8	7	9	#NULL!	#NULL!	#NULL!
8	8	10	10	8	2	5	#NULL!	#NULL!	#NULL!
4	6	6	6	5	8	1	#NULL!	#NULL!	#NULL!
3	6	9	6	6	8	6	#NULL!	#NULL!	#NULL!
8	9	10	10	7	3	5	#NULL!	#NULL!	#NULL!
8	10	10	10	8	1	8	#NULL!	#NULL!	#NULL!
4	2	2	2	2	17	16	#NULL!	#NULL!	#NULL!
5	5	6	6	4	8	5	#NULL!	#NULL!	#NULL!
6	5	6	6	6	10	9	#NULL!	#NULL!	#NULL!
6	5	5	9	6	6	8	#NULL!	#NULL!	#NULL!
4	4	4	3	4	13	10	#NULL!	#NULL!	#NULL!
8	7	9	10	7	6	5	#NULL!	#NULL!	#NULL!
8	8	9	9	8	4	5	#NULL!	#NULL!	#NULL!
3	3	6	8	2	15	11	#NULL!	#NULL!	#NULL!
4	4	3	3	3	16	10	#NULL!	#NULL!	#NULL!
4	4	9	9	3	10	10	#NULL!	#NULL!	#NULL!
4	4	5	6	4	9	5	#NULL!	#NULL!	#NULL!
4	3	7	8	5	7	12	#NULL!	#NULL!	#NULL!
4	5	2	10	5	15	13	#NULL!	#NULL!	#NULL!
5	6	8	4	6	3	4	#NULL!	#NULL!	#NULL!
7	5	5	6	6	9	4	#NULL!	#NULL!	#NULL!
6	7	8	8	6	8	8	#NULL!	#NULL!	#NULL!
5	3	9	10	7	6	4	#NULL!	#NULL!	#NULL!
10	10	10	10	10	2	2	#NULL!	#NULL!	#NULL!
3	3	5	3	3	14	15	#NULL!	#NULL!	#NULL!
4	4	7	8	3	11	4	#NULL!	#NULL!	#NULL!
5	4	4	3	4	8	3	#NULL!	#NULL!	#NULL!
4	3	5	3	4	18	11	#NULL!	#NULL!	#NULL!
4	6	9	10	4	8	14	#NULL!	#NULL!	#NULL!
6	6	6	5	6	7	9	#NULL!	#NULL!	#NULL!
7	7	7	9	8	9	1	#NULL!	#NULL!	#NULL!
8	9	9	9	9	4	7	#NULL!	#NULL!	#NULL!
10	9	10	10	9	7	6	#NULL!	#NULL!	#NULL!
10	10	10	9	10	1	3	#NULL!	#NULL!	#NULL!
1	1	9	10	1	13	16	#NULL!	#NULL!	#NULL!
7	5	7	4	6	13	11	#NULL!	#NULL!	#NULL!
5	7	7	7	7	8	3	#NULL!	#NULL!	#NULL!
7	7	10	7	7	3	0	#NULL!	#NULL!	#NULL!
7	7	8	9	7	9	11	#NULL!	#NULL!	#NULL!
8	10	10	10	9	2	2	#NULL!	#NULL!	#NULL!
1	1	5	1	1	13	16	#NULL!	#NULL!	#NULL!
1	1	7	8	1	7	3	#NULL!	#NULL!	#NULL!
4	3	4	4	3	17	12	#NULL!	#NULL!	#NULL!
5	4	4	4	4	8	8	#NULL!	#NULL!	#NULL!
5	5	5	5	5	17	14	#NULL!	#NULL!	#NULL!
6	5	6	5	6	11	10	#NULL!	#NULL!	#NULL!
5	5	8	8	6	5	4	#NULL!	#NULL!	#NULL!
4	6	10	8	6	11	9	#NULL!	#NULL!	#NULL!
7	8	7	6	7	7	8	#NULL!	#NULL!	#NULL!
7	7	7	7	7	0	0	#NULL!	#NULL!	#NULL!
5	4	8	8	7	10	12	#NULL!	#NULL!	#NULL!
6	8	9	8	7	3	6	#NULL!	#NULL!	#NULL!
6	7	7	6	8	7	7	#NULL!	#NULL!	#NULL!
9	8	9	7	8	4	1	#NULL!	#NULL!	#NULL!
5	10	10	9	9	6	4	#NULL!	#NULL!	#NULL!
9	10	10	10	10	3	2	#NULL!	#NULL!	#NULL!
7	7	6	8	7	2	4	#NULL!	#NULL!	#NULL!
9	9	9	9	9	8	3	#NULL!	#NULL!	#NULL!
1	10	10	10	10	10	6	#NULL!	#NULL!	#NULL!
8	10	10	10	10	1	1	#NULL!	#NULL!	#NULL!
10	10	10	10	10	2	2	#NULL!	#NULL!	#NULL!
1	2	3	1	1	14	10	#NULL!	#NULL!	#NULL!
1	1	10	3	3	14	19	#NULL!	#NULL!	#NULL!
5	5	8	5	4	10	5	#NULL!	#NULL!	#NULL!
7	7	10	7	6	9	6	#NULL!	#NULL!	#NULL!
8	9	8	8	6	7	10	#NULL!	#NULL!	#NULL!
4	5	10	6	7	7	5	#NULL!	#NULL!	#NULL!
6	6	7	7	7	8	12	#NULL!	#NULL!	#NULL!
5	6	8	7	7	10	10	#NULL!	#NULL!	#NULL!
7	6	8	9	7	7	5	#NULL!	#NULL!	#NULL!
9	9	9	9	7	1	5	#NULL!	#NULL!	#NULL!
10	10	6	10	7	12	9	#NULL!	#NULL!	#NULL!
8	9	10	9	8	5	3	#NULL!	#NULL!	#NULL!
8	8	10	9	9	7	14	#NULL!	#NULL!	#NULL!
8	7	9	10	9	1	7	#NULL!	#NULL!	#NULL!
10	10	8	9	10	6	2	#NULL!	#NULL!	#NULL!
9	10	8	10	10	13	5	#NULL!	#NULL!	#NULL!
3	3	2	2	2	15	17	#NULL!	#NULL!	#NULL!
2	3	10	3	2	11	12	#NULL!	#NULL!	#NULL!
5	5	6	6	6	11	4	#NULL!	#NULL!	#NULL!
6	7	7	6	7	5	7	#NULL!	#NULL!	#NULL!
4	7	10	6	7	19	5	#NULL!	#NULL!	#NULL!
7	7	8	7	7	8	8	#NULL!	#NULL!	#NULL!
6	7	8	10	8	3	6	#NULL!	#NULL!	#NULL!
6	6	7	6	8	3	5	#NULL!	#NULL!	#NULL!
9	5	7	9	9	9	2	#NULL!	#NULL!	#NULL!
5	5	2	5	3	10	10	#NULL!	#NULL!	#NULL!
5	6	7	5	5	11	11	#NULL!	#NULL!	#NULL!
4	7	8	7	5	8	7	#NULL!	#NULL!	#NULL!
7	2	8	9	5	14	6	#NULL!	#NULL!	#NULL!
3	6	10	10	5	13	15	#NULL!	#NULL!	#NULL!
5	4	8	6	7	9	8	#NULL!	#NULL!	#NULL!
8	10	8	10	7	7	3	#NULL!	#NULL!	#NULL!
5	3	10	6	8	9	7	#NULL!	#NULL!	#NULL!
7	8	10	9	8	13	16	#NULL!	#NULL!	#NULL!
2	1	1	1	1	21	21	#NULL!	#NULL!	#NULL!
3	2	8	1	4	13	14	#NULL!	#NULL!	#NULL!
2	2	5	2	4	7	12	#NULL!	#NULL!	#NULL!
4	3	6	5	5	9	9	#NULL!	#NULL!	#NULL!
5	5	6	6	5	3	4	#NULL!	#NULL!	#NULL!
4	5	7	6	5	10	13	#NULL!	#NULL!	#NULL!
5	4	7	7	5	4	10	#NULL!	#NULL!	#NULL!
5	7	8	8	5	4	11	#NULL!	#NULL!	#NULL!
5	4	8	8	6	2	3	#NULL!	#NULL!	#NULL!
7	8	8	9	6	11	9	#NULL!	#NULL!	#NULL!
9	3	10	9	7	3	2	#NULL!	#NULL!	#NULL!
8	7	7	9	8	10	12	#NULL!	#NULL!	#NULL!
3	8	9	9	9	13	9	#NULL!	#NULL!	#NULL!
5	5	6	5	4	9	6	#NULL!	#NULL!	#NULL!
5	5	5	5	5	10	12	#NULL!	#NULL!	#NULL!
3	4	8	7	7	5	10	#NULL!	#NULL!	#NULL!
8	7	8	9	7	7	11	#NULL!	#NULL!	#NULL!
8	8	8	8	8	8	3	#NULL!	#NULL!	#NULL!
8	8	9	10	8	6	13	#NULL!	#NULL!	#NULL!
2	3	3	2	2	17	15	#NULL!	#NULL!	#NULL!
5	3	4	9	4	13	13	#NULL!	#NULL!	#NULL!
7	5	7	7	5	7	6	#NULL!	#NULL!	#NULL!
6	6	6	9	5	15	12	#NULL!	#NULL!	#NULL!
7	7	9	8	7	4	7	#NULL!	#NULL!	#NULL!
6	7	8	9	7	8	9	#NULL!	#NULL!	#NULL!
7	9	9	9	9	8	8	#NULL!	#NULL!	#NULL!
2	2	2	2	2	6	10	#NULL!	#NULL!	#NULL!
4	7	8	9	5	2	6	#NULL!	#NULL!	#NULL!
3	5	5	10	5	8	13	#NULL!	#NULL!	#NULL!
3	8	10	5	6	12	16	#NULL!	#NULL!	#NULL!
6	5	7	8	7	8	5	#NULL!	#NULL!	#NULL!
5	4	6	5	4	15	6	#NULL!	#NULL!	#NULL!
5	7	6	8	4	9	9	#NULL!	#NULL!	#NULL!
5	6	6	6	5	8	10	#NULL!	#NULL!	#NULL!
2	5	8	6	6	16	18	#NULL!	#NULL!	#NULL!
7	7	7	3	7	5	8	#NULL!	#NULL!	#NULL!
8	9	10	9	8	1	9	#NULL!	#NULL!	#NULL!
8	10	10	10	9	5	1	#NULL!	#NULL!	#NULL!
1	2	6	3	2	13	11	#NULL!	#NULL!	#NULL!
6	4	9	4	5	13	10	#NULL!	#NULL!	#NULL!
9	6	9	9	5	6	5	#NULL!	#NULL!	#NULL!
6	7	7	5	6	7	3	#NULL!	#NULL!	#NULL!
6	3	8	7	7	7	9	#NULL!	#NULL!	#NULL!
6	3	8	8	7	15	17	#NULL!	#NULL!	#NULL!
8	8	8	8	8	5	7	#NULL!	#NULL!	#NULL!
9	9	9	8	8	6	3	#NULL!	#NULL!	#NULL!
9	9	10	8	9	3	2	#NULL!	#NULL!	#NULL!
5	6	6	5	5	5	10	#NULL!	#NULL!	#NULL!
6	5	6	7	5	10	11	#NULL!	#NULL!	#NULL!
5	7	10	5	5	10	9	#NULL!	#NULL!	#NULL!
6	9	9	9	9	0	2	#NULL!	#NULL!	#NULL!
9	10	10	10	9	0	1	#NULL!	#NULL!	#NULL!
8	7	10	10	10	2	7	#NULL!	#NULL!	#NULL!
10	9	10	10	10	6	13	#NULL!	#NULL!	#NULL!
3	2	3	2	2	12	14	#NULL!	#NULL!	#NULL!
4	4	4	4	4	11	7	#NULL!	#NULL!	#NULL!
5	6	10	7	5	3	3	#NULL!	#NULL!	#NULL!
7	7	7	7	7	7	1	#NULL!	#NULL!	#NULL!
6	3	8	9	7	7	5	#NULL!	#NULL!	#NULL!
8	6	9	9	7	11	7	#NULL!	#NULL!	#NULL!
5	4	4	3	4	13	12	#NULL!	#NULL!	#NULL!
3	2	5	8	4	16	14	#NULL!	#NULL!	#NULL!
4	5	6	6	5	10	11	#NULL!	#NULL!	#NULL!
2	3	8	8	5	8	11	#NULL!	#NULL!	#NULL!
7	7	9	8	7	3	3	#NULL!	#NULL!	#NULL!
7	8	10	8	7	5	6	#NULL!	#NULL!	#NULL!
9	8	9	8	8	6	4	#NULL!	#NULL!	#NULL!
6	5	9	9	9	1	11	#NULL!	#NULL!	#NULL!
8	10	10	8	10	0	0	#NULL!	#NULL!	#NULL!
6	7	6	7	3	17	12	#NULL!	#NULL!	#NULL!
6	5	5	5	5	5	5	#NULL!	#NULL!	#NULL!
6	5	6	6	6	6	9	#NULL!	#NULL!	#NULL!
4	6	7	7	6	4	7	#NULL!	#NULL!	#NULL!
5	6	8	7	6	7	5	#NULL!	#NULL!	#NULL!
7	5	8	8	8	9	8	#NULL!	#NULL!	#NULL!
6	9	10	10	8	2	6	#NULL!	#NULL!	#NULL!
10	10	10	10	10	5	7	#NULL!	#NULL!	#NULL!
6	5	7	1	4	10	7	#NULL!	#NULL!	#NULL!
4	3	4	6	5	16	12	#NULL!	#NULL!	#NULL!
7	6	8	8	6	6	2	#NULL!	#NULL!	#NULL!
6	10	10	10	6	2	0	#NULL!	#NULL!	#NULL!
6	6	8	8	7	7	6	#NULL!	#NULL!	#NULL!
6	9	10	10	8	0	1	#NULL!	#NULL!	#NULL!
3	5	7	7	5	2	5	#NULL!	#NULL!	#NULL!
3	7	7	9	5	12	3	#NULL!	#NULL!	#NULL!
5	5	5	6	6	12	11	#NULL!	#NULL!	#NULL!
5	6	8	9	7	5	5	#NULL!	#NULL!	#NULL!
8	8	8	8	8	2	4	#NULL!	#NULL!	#NULL!
2	2	4	2	3	4	9	#NULL!	#NULL!	#NULL!
5	4	8	4	5	5	8	#NULL!	#NULL!	#NULL!
6	4	4	5	5	9	14	#NULL!	#NULL!	#NULL!
7	7	7	7	7	16	5	#NULL!	#NULL!	#NULL!
7	8	9	8	7	1	5	#NULL!	#NULL!	#NULL!
8	7	8	8	8	4	6	#NULL!	#NULL!	#NULL!
6	5	8	3	6	6	4	#NULL!	#NULL!	#NULL!
5	6	7	5	5	7	7	#NULL!	#NULL!	#NULL!
3	4	10	8	5	14	14	#NULL!	#NULL!	#NULL!
6	6	4	7	6	6	11	#NULL!	#NULL!	#NULL!
7	6	7	7	6	3	12	#NULL!	#NULL!	#NULL!
7	8	9	7	7	4	4	#NULL!	#NULL!	#NULL!
6	8	10	10	10	2	1	#NULL!	#NULL!	#NULL!
2	2	7	2	3	10	11	#NULL!	#NULL!	#NULL!
5	5	7	6	5	9	9	#NULL!	#NULL!	#NULL!
6	6	4	4	6	8	9	#NULL!	#NULL!	#NULL!
5	7	7	8	7	6	3	#NULL!	#NULL!	#NULL!
8	10	10	10	10	1	2	#NULL!	#NULL!	#NULL!
2	2	2	2	2	16	18	#NULL!	#NULL!	#NULL!
4	5	6	5	5	10	12	#NULL!	#NULL!	#NULL!
6	5	7	7	6	13	14	#NULL!	#NULL!	#NULL!
5	5	7	8	6	9	9	#NULL!	#NULL!	#NULL!
6	6	6	6	7	6	8	#NULL!	#NULL!	#NULL!
9	10	10	10	9	1	2	#NULL!	#NULL!	#NULL!
4	2	10	10	1	16	13	#NULL!	#NULL!	#NULL!
3	3	3	3	3	14	13	#NULL!	#NULL!	#NULL!
5	6	8	8	8	11	9	#NULL!	#NULL!	#NULL!
7	6	6	6	6	11	10	#NULL!	#NULL!	#NULL!
8	7	8	8	7	6	7	#NULL!	#NULL!	#NULL!
3	2	2	3	3	15	17	#NULL!	#NULL!	#NULL!
6	4	6	2	5	15	12	#NULL!	#NULL!	#NULL!
5	4	5	5	5	11	9	#NULL!	#NULL!	#NULL!
6	5	5	6	6	7	10	#NULL!	#NULL!	#NULL!
8	6	9	8	7	5	9	#NULL!	#NULL!	#NULL!
5	5	8	9	7	4	7	#NULL!	#NULL!	#NULL!
5	7	8	9	7	8	8	#NULL!	#NULL!	#NULL!
8	7	8	9	8	8	6	#NULL!	#NULL!	#NULL!
4	6	8	8	6	7	7	#NULL!	#NULL!	#NULL!
10	9	9	4	5	3	11	#NULL!	#NULL!	#NULL!
4	5	7	6	5	8	5	#NULL!	#NULL!	#NULL!
4	7	10	10	3	1	4	#NULL!	#NULL!	#NULL!
1	1	6	6	3	12	6	#NULL!	#NULL!	#NULL!
3	4	5	4	4	8	11	#NULL!	#NULL!	#NULL!
5	7	8	8	8	2	2	#NULL!	#NULL!	#NULL!
5	5	8	6	5	2	3	#NULL!	#NULL!	#NULL!
7	7	10	10	7	2	11	#NULL!	#NULL!	#NULL!
9	8	7	10	9	2	14	#NULL!	#NULL!	#NULL!
