# Supplementary material for: Rapid and sound assessment of well-being within a multi-dimensional approach: The Well-being Numerical Rating Scales (WB-NRSs)
Source: PLoS One. 2021 Jun 14;16(6):e0252709. doi: 10.1371/journal.pone.0252709 (PMC8202918; doi:10.1371/journal.pone.0252709)
Supplement: S3 File — Study 1: Well-being validity datafile (non-clinical sample 1). (TXT) [file pone.0252709.s003.txt]

WB1	WB2	WB3	WB4	WB5	SOC13	PSMS	WHO5	PSS4	LOT_R	AUTON	ENV_MAST	PERS_GROWTH	POS_REL	PURPOSE	SELFACC
7	1	5	2	3	28	20	25	17	17	53	27	50	53	26	21
4	3	3	2	3	35	29	25	18	17	40	49	56	51	61	35
10	3	4	10	3	36	15	23	14	7	79	41	61	60	22	36
5	3	3	6	3	24	15	28	19	10	31	23	34	41	36	22
9	2	7	6	3	39	24	23	17	12	57	49	52	68	39	42
9	4	5	5	3,5	60	40	20	12	20	51	43	61	62	40	56
3	4	4	3	4	60	34	23	17	19	65	41	41	51	67	59
3	3	4	3	4	48	42	24	10	19	74	63	68	51	53	73
5	6	5	5	4	55	29	19	13	21	51	52	52	43	62	40
4	4	4	4	4	60	43	20	12	22	54	63	69	68	72	54
4	4	4	4	4	57	41	25	14	18	54	57	59	57	72	64
9	4	5	4	4	43	36	26	16	17	50	43	48	50	43	32
5	7	7	5	4	34	30	25	11	17	41	51	54	59	50	36
4	4	3	5	4	47	20	22	16	15	50	42	56	54	54	34
8	3	1	4	4	30	15	27	15	8	43	32	39	33	35	29
8,5	4	5	4	4	42	22	20	14	11	43	52	46	51	44	28
9	3	5	2	4	51	26	24	11	11	58	54	68	46	60	52
3	5	6	2	4	30	30	27	18	13	56	38	58	49	35	29
5	5	6	5	4	58	36	24	11	15	65	54	69	59	62	44
9	3	5	3	4	47	27	25	15	15	49	50	63	54	45	53
7	2	8	3	4	67	35	21	14	26	79	58	67	83	72	69
2	2	4	9	4	67	35	22	12	26	59	64	70	52	77	61
8	3	5	3	5	42	30	17	13	19	80	51	71	47	75	53
6	7	5	6	5	52	34	17	15	20	64	56	61	67	62	59
5	7	6	7	5	64	31	17	10	22	58	51	62	48	61	53
8	4	2	7	5	33	33	23	14	21	34	48	67	37	54	46
8	4	6	5	5	51	32	20	11	22	68	58	68	76	72	66
5	3	4	5	5	47	26	23	15	17	42	45	60	56	52	47
6	7	8	7	5	60	32	17	14	17	65	60	70	61	73	64
10	5	5	10	5	44	39	14	11	18	62	35	67	35	34	39
9	3	3	3	5	48	30	25	12	18	68	51	60	53	42	52
8	6	4	5	5	54	28	20	14	18	48	55	57	53	65	57
9	6	6	5	5	48	24	19	12	16	49	38	50	50	47	30
5	5	9	6	5	55	26	18	11	16	65	57	58	59	57	56
4	2	8	2	5	39	39	27	16	9	44	40	64	77	58	42
5	4	6	4	5	52	32	23	16	12	52	50	67	61	62	47
3	6	8	5	5	65	31	23	13	14	60	51	59	70	64	56
9	4	3	#NULL!	5	47	28	19	13	15	65	47	51	59	54	50
6	7	8	6	5	53	28	20	11	23	58	48	71	62	59	56
8	6	7	5	5	56	34	16	12	25	74	61	74	69	61	63
5	5	5	4	5	61	43	16	10	25	66	63	79	55	79	65
5	4	4	4	5	51	43	26	9	29	65	52	70	63	60	70
7,5	6	7	6	5,5	52	24	20	15	9	60	45	45	54	44	39
7	5	7	7	6	61	33	18	12	19	51	51	64	50	62	53
9	6	9	5	6	43	33	25	11	18	74	50	62	72	52	65
7	5	7	6	6	71	43	16	11	20	71	64	73	62	71	74
8	7	5	7	6	61	42	20	9	20	48	59	60	47	59	49
5	7	7	6	6	53	36	17	11	20	57	56	62	75	47	56
9	5	7	7	6	46	28	22	14	21	52	54	54	59	62	51
6	4	4	6	6	47	40	20	10	20	48	51	58	40	56	52
6	6	7	7	6	53	30	17	13	22	53	48	57	77	61	49
7	8,5	7	5	6	59	35	16	9	22	49	61	70	57	63	54
7	6	8	7	6	52	33	15	10	22	64	64	64	65	67	62
4	5	7	4	6	53	27	18	11	17	51	49	52	62	50	50
8	6	6	5	6	56	37	25	9	17	47	48	51	58	54	50
8	6	6	3	6	52	28	13	13	17	46	42	52	60	50	42
7	5	7	7	6	53	29	28	16	17	50	49	55	50	49	39
9	7	5	7	6	53	38	14	10	18	66	62	81	58	65	51
8	6	5	6	6	47	28	22	14	18	51	52	65	45	54	52
8	3	4	4	6	47	38	17	17	18	63	53	61	74	66	42
5	5	7	5	6	55	39	12	10	9	74	75	78	75	61	61
7	4	6	10	6	57	33	19	13	12	63	33	63	44	66	51
5	4	7	3	6	47	30	21	13	13	68	43	58	73	49	49
6	6	6	5	6	56	41	24	15	15	66	64	71	65	70	59
4	5	6	5	6	48	30	19	13	14	52	53	62	54	68	53
7	5	6	6	6	53	27	24	15	15	58	44	47	55	38	41
9	8	6	8	6	66	42	20	10	24	58	63	54	54	61	72
8	7	4	2	6	68	44	16	13	28	74	71	77	65	68	74
10	10	10	10	6	83	43	5	4	30	72	82	78	82	79	82
7	6	7	6,5	6,5	56	29	16	11	20	58	62	63	57	65	55
8,5	5,5	9	6,5	6,5	54	38	12	8	21	68	64	69	67	69	53
7	4	3	4	7	63	27	19	12	18	41	51	54	53	57	37
8	7	7	5	7	49	38	20	10	20	60	68	70	62	68	60
8	7	8	7	7	66	33	16	11	19	66	59	65	75	67	74
7	7	7	6	7	58	39	15	10	20	58	60	64	59	62	59
4	7	5	5	7	62	33	16	10	19	66	61	60	62	66	63
8	7	9	7	7	55	38	15	10	19	49	55	64	67	66	60
6	7	8	5	7	53	37	20	11	20	62	55	67	47	53	53
7	8	9	10	7	68	29	17	12	20	70	56	78	65	70	66
8	7	8	8	7	48	26	17	11	20	51	54	58	66	62	52
8	7	5	7	7	62	35	24	10	21	52	41	58	45	55	56
9	8	4	9	7	64	33	18	12	20	78	62	71	49	71	62
8,5	6	9	7,5	7	54	34	20	13	21	46	52	57	57	52	45
7	6	7	8	7	47	21	18	10	21	52	54	63	59	58	57
8	6	8	8	7	58	30	11	12	21	56	59	63	68	66	60
7	7	7	10	7	60	29	12	12	22	54	58	72	57	60	66
9	9	8	10	7	57	37	8	9	22	49	54	55	57	50	48
9	8	8	8	7	68	36	15	7	21	58	63	69	76	61	61
9	1,5	8	7	7	59	29	16	12	22	70	65	61	59	67	56
7	6	7	7	7	63	34	16	8	21	67	63	64	76	69	69
7	8	6	4	7	65	38	15	8	22	66	63	69	67	71	65
8	7	6	7	7	65	40	18	5	23	63	59	56	54	74	60
9	8	8	5	7	56	37	11	9	23	65	59	54	61	62	61
9	8	6	8	7	54	40	13	7	23	73	51	65	47	57	51
8	8	8	6	7	72	43	17	8	23	72	72	84	58	70	61
7	8	8	7	7	63	42	12	5	23	68	75	77	69	72	69
6	6	7	5	7	65	41	17	10	24	64	64	56	59	59	64
7	6	7	5	7	64	36	17	10	24	70	54	65	68	65	59
5	8	7	6	7	50	35	19	8	24	62	67	63	73	59	68
7	5	8	7	7	61	36	18	10	24	53	59	59	68	62	53
8	7	8	9	7	62	31	18	14	19	69	60	74	72	70	56
7	8	7	7	7	72	40	19	10	19	71	57	59	51	69	58
4	6	9	6	7	43	31	20	10	17	60	47	56	72	53	42
9	5	4	5	7	63	38	15	6	18	61	67	63	54	72	70
8	7	7	8	7	47	31	13	9	17	56	53	59	55	53	53
7	6	7	6	7	51	33	17	8	17	76	59	66	53	79	62
7	7	8	#NULL!	7	63	38	18	6	17	62	56	72	73	65	52
7	7	7	8	7	53	30	18	11	18	53	51	63	60	58	52
4	5	5	6	7	60	30	18	10	18	59	55	67	49	62	64
7	10	8	7	7	76	49	17	6	18	70	73	66	69	72	71
9	6	8	#NULL!	7	39	37	15	9	16	58	55	64	55	49	48
9	7	6	6	7	39	22	21	9	16	38	38	48	33	52	30
8	6	7	10	7	48	25	22	12	16	52	49	56	61	64	49
9	4	4	4	7	52	31	25	14	16	51	56	58	59	54	47
7	7	6	5	7	50	33	20	12	16	58	53	62	52	52	53
4	9	8	9	7	59	37	20	11	16	61	52	52	53	53	49
6,5	8	5,5	7	7	47	28	21	15	13	53	48	51	41	39	38
7	6	5	4	7	64	40	20	10	14	75	59	73	55	66	63
7	5,5	7	8	7	53	39	23	10	14	71	61	62	53	58	55
5	5	5	7	7	37	31	18	13	14	70	44	60	65	56	46
8	6	7	9	7	71	46	18	6	15	64	69	68	67	63	64
8	7	9	8	7	66	44	15	8	24	64	72	76	75	78	63
9	7	8	9	7	61	41	10	6	25	64	66	68	78	74	77
8	6	7	3	7	54	32	17	13	26	63	57	77	74	71	65
7	7	7	5	7	52	38	15	8	26	52	62	71	63	64	62
5	7	8	8	7	65	40	14	9	26	69	64	75	77	64	69
5	3	4	8	7	59	40	13	7	26	64	62	66	69	65	67
9	7	5	9	7	63	38	23	6	26	64	61	59	46	57	67
7	6	7	3	7	71	43	21	10	27	67	76	73	65	75	74
7	8	8	8	7	56	43	21	8	27	46	57	55	53	57	50
8	9	7	6	7	70	39	13	13	26	64	60	61	61	55	63
7	8	8	9	7	70	48	14	9	27	66	72	76	71	70	79
7	7	7	7	7	54	36	19	10	27	61	53	57	52	54	48
7	6	8	8	7	82	49	21	8	30	70	75	74	79	78	77
7	7	8	7	7,5	66	41	14	8	22	72	66	64	69	69	67
7	8	8	7	7,5	62	39	15	10	21	59	63	73	62	69	66
8	7	6	7	7,5	55	25	17	9	24	57	58	60	52	64	57
8	7	8	8	7,5	59	31	16	11	17	43	57	64	65	61	50
7,5	8,5	9,5	3,5	7,5	69	41	14	8	26	62	60	72	69	68	73
9	8	6	9	8	64	41	16	10	19	51	55	64	66	63	57
8	7	7	8	8	61	40	15	10	20	56	58	53	59	55	54
10	8	7	10	8	69	41	16	9	21	58	62	64	60	64	71
9	8	6	10	8	69	34	14	9	20	65	72	81	55	69	66
8	9	7	#NULL!	8	51	35	15	10	21	54	61	70	56	60	56
5	4	7	7	8	52	30	12	9	21	56	60	55	62	54	56
5	7	9	7	8	70	48	11	5	22	64	57	67	55	61	66
8	8	8	8	8	47	33	21	14	21	48	52	59	50	58	51
9	8	8	7	8	66	36	14	11	22	66	55	69	74	65	63
9	8	10	9	8	59	40	10	9	20	69	69	70	78	68	76
7	7	8	9	8	54	32	16	8	21	62	67	71	76	70	66
8	8	8	7	8	65	35	13	7	23	57	66	63	68	67	66
8	8	9	8	8	68	48	9	9	23	66	75	78	74	73	70
10	8	9	9	8	64	38	13	8	22	49	63	62	67	61	65
9	8	8	5	8	62	42	11	9	23	59	69	68	73	68	66
8,5	8,5	8,5	10	8	54	36	19	11	24	58	47	65	46	60	57
8	8	6	5	8	69	45	17	9	24	64	67	65	69	76	72
9	9	5	9	8	77	46	19	8	17	62	58	59	58	64	62
9	10	9	6	8	70	33	11	5	17	71	60	64	77	64	74
4	10	8	9	8	56	49	13	9	17	82	70	70	79	67	73
8	7	10	9	8	64	34	23	11	16	69	47	63	78	60	57
8	7	9	7	8	60	39	16	13	16	60	63	69	51	75	52
6	9	8	8	8	59	32	16	10	16	72	63	66	74	61	69
9	8	8	6	8	44	28	19	10	16	60	52	51	56	43	52
9	8	7	6	8	47	39	15	10	16	56	54	70	56	56	53
10	8	6	10	8	76	49	9	6	15	73	74	58	69	73	70
7	8	8	7	8	59	34	19	11	14	58	52	52	59	52	52
6	8	9	10	8	54	45	17	8	15	76	60	59	66	65	62
6,5	5	8	4,5	8	61	39	7	9	15	62	54	57	65	54	53
7	7	7	9	8	60	40	16	7	15	72	62	76	70	70	72
9	8	9	10	8	71	46	14	7	22	54	80	72	76	75	68
8	7	8	8	8	66	41	17	7	24	56	64	78	72	74	63
9	7	7	5	8	73	44	17	9	25	72	68	69	71	74	69
8	9	6	6	8	60	42	13	10	25	57	50	51	50	51	56
7,5	8,5	7	9	8	49	30	19	11	25	66	48	55	59	57	59
7	7	7	7	8	75	44	10	8	25	69	65	68	71	72	68
9	9	5	10	8	70	48	14	7	24	79	76	77	48	80	78
8	10	10	10	8	61	40	14	11	25	70	68	67	75	70	69
6	5	10	7	8	73	44	16	10	25	78	68	73	80	76	70
7	8	9	8	8	53	36	17	13	26	69	55	77	79	66	69
10	7	10	5	8	71	38	18	8	27	70	61	68	75	66	74
7	9	9	9	8	68	43	10	10	26	65	62	65	72	71	78
8	8	6	8	8	74	49	17	9	26	63	70	71	75	70	69
8	8	7	8	8	69	42	14	9	27	60	66	68	66	64	68
5	7	7	7	8	65	40	20	9	27	69	52	71	82	68	73
6	8	9	8	8	63	33	11	10	27	61	67	65	62	70	67
9	6	8	6	8	59	45	13	10	26	65	58	76	43	54	76
7	9	10	9	8	66	43	12	10	28	68	71	76	72	70	66
8	7	9	9	8	72	46	18	8	27	73	68	74	66	76	71
8	8	8	9	8	70	43	10	11	29	75	67	71	62	71	72
10	4	10	4	8	71	45	8	5	29	57	72	66	56	79	62
9	7	7	8	8	64	43	13	8	30	67	63	69	65	72	72
7,5	9,5	7	7	8,5	69	35	10	6	21	72	76	66	69	73	73
9	8	8	10	9	73	30	11	9	20	51	59	54	65	60	59
10	8	8	7	9	40	32	12	10	19	52	52	55	54	58	52
7	10	8	10	9	51	32	14	6	19	57	49	48	44	48	58
8	8	9	5	9	47	26	25	13	18	61	45	57	48	55	38
9	8	9	8	9	74	38	13	6	20	57	68	71	58	72	65
7	8	10	9	9	53	29	15	9	20	57	46	62	71	55	55
9,5	9	9	10	9	73	44	11	8	21	66	75	60	66	74	74
8	8	9	9	9	60	42	10	8	21	62	71	70	78	69	72
10	9	9	9	9	79	44	10	4	23	68	80	52	68	80	82
9	8	8	7	9	72	37	13	6	22	60	72	61	71	71	67
9	9	9	9	9	72	36	12	7	24	51	65	59	64	58	63
10	10	8	10	9	59	31	14	7	21	60	66	66	50	60	64
7	10	8	10	9	70	47	7	5	22	69	77	64	58	70	78
8	9	8	7	9	76	45	12	7	25	72	67	71	64	72	67
9	10	7	10	9	75	40	12	8	25	53	61	71	61	71	67
10	8	10	10	9	69	42	11	10	25	74	63	79	69	67	78
10	9	9	5	9	62	44	10	6	26	75	69	73	66	74	66
10	8	8	9	9	71	37	12	5	26	53	61	57	74	61	69
9	8	8	8	9	75	40	13	12	26	52	54	50	58	49	52
8,5	7,5	8	8,5	9	80	49	9	6	27	78	76	79	70	78	72
7	10	9,5	10	9	54	38	11	7	27	49	64	62	65	53	61
10	9	10	10	9	62	44	13	8	26	77	74	74	80	73	70
8,5	9,5	9,5	9	9	87	47	8	6	27	79	79	82	79	70	79
9	8	9	6	9	62	41	12	9	27	64	64	70	70	65	65
9	9	9	9	9	73	45	9	6	26	69	69	74	72	71	72
8	8	10	7	9	72	40	9	7	27	69	68	74	79	70	73
8,5	8,5	7,5	8	9	68	46	9	7	29	70	71	77	51	77	73
9	9	9	9	9	86	48	9	5	29	75	80	75	82	76	78
6	8	8	8	9	72	45	8	5	29	70	70	69	68	71	76
7,5	6,5	9	8,5	9,5	55	36	17	11	20	57	59	53	56	53	45
10	9	9	10	9,5	72	47	10	5	30	75	77	74	79	75	81
10	10	8	10	10	62	38	13	11	22	48	57	52	66	58	56
10	10	10	10	10	84	48	13	7	23	79	78	79	69	83	78
8	9	9	8	10	60	43	10	8	24	59	61	53	61	75	63
10	10	10	10	10	70	44	10	9	25	67	67	72	78	75	64
10	9,5	10	9	10	76	39	10	5	28	64	70	72	73	74	79
9	9	10	8	10	72	45	13	8	28	76	75	80	80	76	74
10	9	9,5	10	10	83	49	6	6	28	72	74	80	68	78	71
10	10	9	10	10	78	49	10	5	29	79	79	73	79	77	83
