# Supplementary material for: Rapid and sound assessment of well-being within a multi-dimensional approach: The Well-being Numerical Rating Scales (WB-NRSs)
Source: PLoS One. 2021 Jun 14;16(6):e0252709. doi: 10.1371/journal.pone.0252709 (PMC8202918; doi:10.1371/journal.pone.0252709)
Supplement: S4 File — Study 1: Well-being validity datafile (non-clinical sample 2). (TXT) [file pone.0252709.s004.txt]

WB1	WB2	WB3	WB4	WB5	LOT_R	WHO5	PSS4	PSMS	SOC3
7	9	8	4	8	11	20	8	39	9
9	8	9	10	9	27	22	10	40	9
9	8	8	9	9	20	24	9	36	8
8	8	6	9	10	11	17	6	41	9
8	4	5	6	6	21	14	13	25	7
8	9	7	8	8	24	23	6	35	7
5	7	7	5	8	18	23	10	30	8
6	7	9	9	5	14	15	12	28	6
9	6	7	6	7	17	17	9	35	7
7	7	7	7	8	18	25	8	38	7
7	6	7	7	6	18	18	12	25	8
9	9	8	10	10	29	26	9	39	9
7	6	8	7	7	23	12	12	30	7
8	6	3	6	6	15	20	9	24	8
2	4	7	9	5	12	11	16	25	6
10	7	9	7	8	20	20	9	46	6
8	9	7	8	9	21	20	8	40	8
7	8	9	10	9	26	26	11	42	8
4	9	8	7	8	24	22	7	47	9
7	8	8	9	9	28	21	11	49	8
8	5	8	6	4	17	21	13	42	8
7	5	7	3	5	18	17	12	34	6
6	6	7	6	7	18	17	8	45	9
8	7	3	8	6	19	16	7	43	7
4	8	7	8	6	13	15	9	41	7
7	7	6	6	7	26	18	8	44	6
8	8	7	7	7	15	18	11	27	6
7	5	5	6	7	25	21	10	36	6
6	6	8	6	7	22	22	8	48	7
10	10	10	10	10	26	29	5	47	9
7	7	9	8	8	21	23	9	39	7
9	9	6	9	8	20	20	8	39	8
9	10	9	9	9	27	26	4	43	9
10	10	9	10	10	25	26	4	46	8
6	4	9	4	7	18	18	12	41	8
7	8	1	1	10	24	25	10	46	7
8	6	8	6	9	23	21	8	32	6
7	3	2	8	4	28	15	15	30	6
3	6	8	2	9	14	20	8	38	7
6	6	6	5	5	11	20	14	25	6
6	5	7	5	6	16	16	15	28	6
9	9	10	10	10	27	26	7	43	8
6	5	8	4	5	24	17	13	43	6
8	9	8	7	8	21	24	7	32	7
1	2	2	3	2	17	11	15	22	6
8	9	10	8	8	23	23	7	42	7
6	5	8	9	6	21	22	12	33	6
8	9	10	10	10	21	20	8	42	8
7	9	10	10	8	19	23	5	49	9
4	4	6	5	5	14	15	17	27	6
6	5	6	7	6	17	12	10	41	8
8	9	10	8	10	15	26	8	38	7
8	5	5	4	6	8	12	14	26	5
6	5	7	7	6	19	14	15	24	5
6	7	6	5	6	22	12	9	37	7
8	8	8	7	8	21	23	9	38	7
5	6	8	9	7	22	19	13	35	4
9	9	10	9	9	25	25	7	41	6
5	6	5	1	6	16	15	9	33	8
9	7	10	9	9	24	15	11	46	9
9	7	8	8	7	14	19	8	36	7
7	7	8	7	7	20	16	9	35	6
8	5	7	5	8	13	15	11	24	6
8	7	9	5	8	17	15	12	19	7
8	7	8	7	8	16	19	8	39	6
8	9	9	5	9	22	23	7	42	8
3	6	7	8	6	17	18	12	34	7
8	4	6	4	6	16	15	11	25	6
8	9	8	10	7	16	14	6	44	8
8	8	9	5	9	24	20	7	47	8
6	8	9	9	9	23	22	8	42	7
7	7	7	6	7	23	24	7	43	8
7	6	7	7	7	18	28	11	30	7
9	9	9	9	9	26	23	8	48	8
8	7	7	6	6	20	20	8	35	5
5	6	6	6	6	27	18	10	41	8
8	8	8	8	8	24	22	6	47	9
4	7	7	5	3	20	18	14	29	7
8	7	9	6	6	14	21	11	36	7
3	5	5	3	5	15	14	14	32	7
6	7	8	5	7	13	15	15	31	7
8	9	9	8	9	22	22	6	47	8
5	8	8	6	7	18	18	9	40	8
6	7	7	8	7	24	16	9	38	7
7	8	7	8	7	22	20	8	39	8
6	6	7	6	6	19	19	11	28	8
8	6	6	5	6	22	15	12	39	8
7	4	7	7	7	15	14	9	27	7
7	6	6	6	6	20	15	13	34	7
7	7	8	8	8	26	20	7	40	8
1	1	2	10	1	8	10	20	18	5
8	8	9	8	8	24	25	6	46	9
7	8	8	7	8	21	15	16	32	7
5	3	3	5	5	20	19	13	30	7
7	4	8	4	6	30	22	11	47	8
6	7	8	9	8	20	21	11	27	7
7	5	7	4	6	15	16	15	21	6
1	2	1	1	3	16	8	14	23	5
5	6	6	7	4	20	13	12	28	7
2	5	6	3	7	18	21	14	24	9
7	7	8	6	7	16	16	7	37	7
8	7	8	4	9	17	24	10	20	6
9	9	9	9	9	21	18	9	42	9
7	7	6	7	7	20	14	12	37	7
4	4	6	4	3	19	13	12	41	5
3	2	3	1	2	19	11	17	21	7
3	4	5	8	8	21	12	12	37	6
6	8	8	8	9	25	22	5	48	8
4	8	9	7	7	18	19	10	28	7
7	9	8	9	9	24	20	5	43	8
7	7	8	3	7	24	19	11	29	6
10	10	10	7	10	28	30	4	40	8
5	2	8	4	5	8	9	16	21	5
7	6	6	6	7	15	22	11	22	6
10	7	9	5	7	14	20	15	23	5
5	6	5	6	5	19	15	14	35	6
4	4	7	6	6	22	16	11	34	7
7	9	9	8	9	25	24	4	46	8
9	8	7	8	9	19	26	11	20	6
7	9	9	10	10	23	27	6	46	8
2	1	5	2	4	8	13	16	25	6
8	8	8	8	8	23	22	10	31	7
8	9	6	7	8	27	20	5	48	9
6	7	7	9	6	19	11	13	31	4
5	6	7	6	6	18	23	10	28	6
4	4	3	3	1	17	23	15	29	7
8	9	10	10	9	28	21	11	41	8
9	9	7	10	8	19	20	6	45	8
6	7	8	7	8	26	19	6	48	8
4	5	5	2	6	14	16	10	19	6
4	9	9	5	9	29	25	6	42	8
8	8	8	8	8	21	19	11	33	7
4	5	7	9	8	20	25	12	41	9
9	10	10	10	9	30	30	4	43	8
5	5	6	5	5	23	15	14	36	8
9	7	9	9	9	22	22	5	28	8
3	6	6	7	6	9	12	12	30	8
9	7	7	7	8	18	23	6	40	7
9	9	8	7	9	23	23	8	36	7
8	10	10	8	8	28	21	5	49	8
9	9	8	7	8	26	24	6	39	7
5	4	3	3	3	16	8	16	23	6
6	10	7	10	8	22	24	12	42	9
2	1	4	1	3	16	11	18	21	4
7	4	8	4	6	15	18	14	35	7
6	6	10	10	9	20	27	8	49	6
2	2	3	2	3	20	19	10	30	4
7	8	8	6	8	22	25	6	44	8
6	5	7	7	6	16	18	13	28	7
6	5	7	7	5	17	23	10	36	6
8	6	8	4	5	12	14	11	31	7
5	9	2	8	8	21	21	6	43	8
9	8	10	3	8	11	16	10	30	7
3	3	8	7	7	20	13	9	36	8
8	8	10	8	8	18	23	7	27	8
9	7	7	5	7	25	20	10	43	7
5	8	8	8	8	24	21	7	41	8
6	8	10	1	7	21	15	12	37	7
6	9	10	6	8	29	25	4	44	8
6	5	8	5	5	17	15	12	23	5
6	7	7	8	7	20	14	9	36	7
5	5	8	4	6	19	16	12	29	7
6	3	3	8	5	12	17	16	26	7
8	7	8	7	8	20	19	6	44	7
2	7	3	7	6	25	22	6	44	7
3	1	3	2	1	17	11	10	40	5
8	8	7	3	7	19	23	10	32	8
8	9	10	9	9	26	26	9	28	6
8	8	8	8	8	24	25	7	38	9
6	8	9	2	8	26	19	12	24	7
8	6	5	9	6	14	16	8	28	8
4	4	6	8	7	23	14	14	26	6
5	8	4	7	8	23	14	6	47	7
9	6	6	7	4	21	15	15	46	8
7	5	7	5	5	16	11	13	22	6
8	9	8	8	8	21	24	10	34	8
8	7	6	6	7	25	23	8	33	7
6	4	8	6	6	21	12	14	31	7
8	8	8	8	7	19	20	8	39	6
8	10	9	9	9	24	18	7	31	8
7	5	6	7	5	14	17	15	29	6
9	9	10	9	9	24	21	6	39	7
9	9	10	10	10	26	27	5	43	9
7	7	9	9	7	27	22	9	15	5
4	1	2	4	3	19	11	19	29	4
5	5	6	8	8	22	14	12	38	7
5	5	8	10	7	17	15	8	29	6
5	7	9	9	9	20	24	6	41	8
6	6	6	6	7	18	23	10	35	8
3	1	4	1	7	15	12	13	35	7
9	5	5	2	8	24	15	11	23	6
7	6	7	8	6	19	21	10	39	8
5	5	7	5	7	22	15	14	28	8
7	7	8	8	7	28	19	11	29	7
9	9	10	5	10	28	26	7	49	8
8	9	9	10	9	22	22	11	41	7
1	5	10	10	7	21	22	11	37	5
9	9	9	9	9	27	27	5	48	8
5	5	4	4	4	21	12	11	39	6
8	5	3	4	4	17	15	16	22	5
2	7	7	2	6	14	15	10	20	6
6	8	8	8	8	17	21	5	36	7
6	8	8	9	8	21	24	7	45	7
3	3	9	10	7	14	14	12	27	7
7	7	8	7	8	24	18	7	38	7
7	6	7	6	6	23	17	12	28	7
5	7	8	9	9	22	24	7	42	9
2	2	5	5	3	10	13	16	18	4
8	8	7	6	8	26	18	7	42	6
8	10	7	7	8	19	19	9	41	7
1	3	1	7	4	25	10	12	34	8
6	8	8	6	7	16	27	7	44	7
6	7	8	6	7	17	20	10	32	7
2	5	6	6	6	14	21	13	43	8
9	1	10	1	5	13	21	18	19	6
3	8	8	8	8	17	28	15	29	4
5	7	5	3	5	17	18	8	34	8
7	6	6	6	8	17	24	13	32	7
8	10	9	8	9	16	26	5	41	8
5	5	10	10	6	19	22	9	40	7
5	3	5	3	4	22	9	15	33	5
4	3	4	5	7	18	19	13	31	6
9	9	9	8	9	23	25	8	38	8
7	9	5	9	9	22	21	6	42	8
3	8	8	5	6	27	23	10	43	7
7	8	7	3	9	15	20	7	36	7
7	6	5	5	6	19	14	11	35	6
9	9	9	9	9	18	24	8	40	8
7	7	8	7	7	19	15	8	34	8
5	5	8	8	10	26	26	9	38	8
9	9	9	9	9	23	25	4	42	9
5	5	5	5	5	18	15	17	25	6
3	6	2	9	7	26	17	8	38	8
5	4	7	7	8	26	13	4	48	8
7	7	6	7	8	22	18	10	25	7
4	7	8	10	6	17	17	9	33	8
8	8	7	7	7	23	20	11	33	7
5	5	6	4	5	16	16	15	26	5
3	3	4	3	3	21	14	7	42	5
5	5	5	10	6	15	17	10	30	6
7	5	5	2	5	20	11	14	33	7
6	7	6	7	7	19	19	8	34	9
8	7	7	7	8	21	23	6	44	8
8	8	7	7	7	20	23	11	34	8
7	7	7	7	6	20	16	9	41	6
6	6	6	7	7	21	19	8	41	8
4	7	8	5	7	15	18	7	28	7
7	8	6	10	7	20	19	7	37	9
5	9	9	5	9	22	23	12	43	7
7	9	9	8	9	23	22	11	#NULL!	8
6	8	8	8	8	23	20	6	37	6
5	4	7	6	8	20	26	11	14	5
7	8	8	8	8	17	15	11	32	8
10	5	6	5	8	12	13	9	24	5
4	5	6	2	6	16	16	12	29	7
6	7	7	5	6	24	18	11	35	7
5	3	4	3	5	18	17	13	38	6
7	7	7	4	7	18	19	7	38	8
8	9	8	8	8	24	24	6	45	9
3	7	5	1	3	18	11	14	38	7
8	5	5	6	7	16	24	11	29	6
5	8	8	6	8	26	19	7	46	8
6	5	6	5	6	14	17	16	25	6
8	8	4	9	8	20	8	18	18	6
8	9	9	9	9	27	18	8	36	7
4	5	6	7	5	20	13	12	35	7
9	9	7	9	9	27	24	6	37	6
5	9	9	10	9	23	24	6	41	9
8	8	9	9	8	14	24	10	38	6
1	5	8	7	4	12	14	11	34	6
7	6	5	6	7	17	13	14	20	6
9	9	9	9	9	20	23	13	32	8
7	7	7	7	7	23	19	10	41	7
3	3	3	3	3	17	13	11	31	8
7	9	8	9	8	23	22	8	35	7
5	6	6	9	8	17	23	12	36	7
5	5	5	5	5	18	15	15	28	6
9	9	9	8	9	19	25	8	32	8
6	8	7	7	7	15	18	9	38	9
7	8	7	6	7	21	21	10	28	6
3	5	2	7	4	14	10	11	25	5
3	4	3	3	3	17	16	14	31	7
7	6	7	7	7	22	18	10	39	7
8	8	6	7	8	22	24	8	44	8
8	9	8	9	8	20	26	9	34	6
7	7	8	7	8	22	18	11	32	7
6	7	7	8	8	23	24	10	36	8
8	7	9	10	10	26	28	8	33	8
9	9	9	5	9	20	18	11	37	6
7	8	8	7	8	22	24	8	44	8
8	9	8	7	8	21	21	10	29	9
6	7	7	7	7	16	16	13	38	6
7	7	8	8	7	13	12	10	32	6
9	7	7	8	8	13	22	9	37	6
8	10	10	8	9	17	25	6	42	8
7	8	8	8	8	16	23	7	34	7
9	9	9	9	9	20	22	10	22	7
8	8	7	9	10	23	20	7	22	8
7	6	8	7	8	18	23	8	42	6
5	7	8	8	8	27	22	8	32	7
8	10	10	1	10	26	19	7	49	8
5	8	8	8	7	15	18	6	34	6
7	9	9	9	9	18	21	10	29	9
7	6	9	5	8	20	18	10	38	8
3	5	5	5	4	19	15	15	25	5
9	7	9	9	9	28	27	7	36	8
7	7	7	8	6	26	18	11	47	9
7	6	6	7	6	19	11	10	18	5
6	5	7	4	7	15	20	10	37	5
5	6	5	6	3	19	12	16	20	6
4	7	8	3	5	8	21	8	35	7
6	7	7	5	6	17	17	11	38	7
5	10	10	10	9	22	21	7	24	6
8	5	7	7	5	20	14	11	32	5
4	5	6	4	6	21	17	10	39	7
7	3	7	7	6	18	21	11	35	7
10	10	10	6	9	25	29	6	40	7
8	10	8	8	8	23	22	11	36	7
8	3	4	5	9	16	11	10	37	6
6	8	8	8	7	25	22	8	41	8
6	7	7	8	7	19	22	6	37	8
6	6	5	6	6	19	21	12	35	8
9	9	9	9	9	29	25	5	42	7
6	8	7	6	9	22	20	8	36	7
5	8	6	7	4	21	21	14	33	6
9	9	8	8	8	25	24	7	43	9
8	8	9	7	8	24	21	8	42	9
7	7	7	7	8	19	17	8	37	8
6	4	5	7	6	15	19	17	18	5
7	8	8	9	7	25	22	9	42	8
4	7	7	6	6	24	19	11	36	7
7	7	7	10	8	#NULL!	20	10	40	8
8	8	7	7	8	18	17	10	29	7
8	7	5	10	8	24	24	7	43	7
7	9	9	10	9	27	24	4	41	8
2	2	1	3	1	16	10	10	27	7
2	9	8	5	7	15	9	15	20	7
6	5	7	9	8	19	23	12	35	6
6	8	5	7	8	16	18	11	29	7
3	2	7	10	7	14	17	10	36	6
5	10	8	10	10	22	23	7	32	9
6	8	8	10	8	20	12	13	24	7
