# Supplementary material for: Rapid and sound assessment of well-being within a multi-dimensional approach: The Well-being Numerical Rating Scales (WB-NRSs)
Source: PLoS One. 2021 Jun 14;16(6):e0252709. doi: 10.1371/journal.pone.0252709 (PMC8202918; doi:10.1371/journal.pone.0252709)
Supplement: S5 File — Study 1: Well-being pre-post datafile (clinical sample). (TXT) [file pone.0252709.s005.txt]

WB1pre	WB2pre	WB3pre	WB4pre	WB5pre	WB1post	WB2post	WB3post	WB4post	WB5post
2	1	1	1	1	2	1	1	1	1
1	1	5	1	1	1	1	5	1	1
1	2	3	1	1	5	5	7	5	6
3	2	8	1	4	2	5	10	5	10
6	5	7	1	4	6	8	9	9	7
2	2	2	2	2	3	5	3	3	3
2	2	2	2	2	2	2	2	2	2
4	2	2	2	2	4	3	3	2	2
3	2	3	2	2	3	2	3	2	3
2	2	4	2	3	2	1	4	2	4
2	2	5	2	4	5	6	8	1	7
2	2	7	2	3	3	3	7	4	4
1	3	2	2	2	1	2	2	2	1
3	3	2	2	2	3	3	2	2	2
2	3	3	2	2	5	7	6	5	5
6	4	6	2	5	5	5	5		5
1	1	10	3	3	3	10	10	10	9
3	2	2	3	3	5	5	4	5	5
1	2	6	3	2	1	2	5	3	1
3	3	3	3	3	3	3	3	3	3
3	3	5	3	3	6	7	6	5	5
4	3	5	3	4	4	3	5	3	4
2	3	10	3	2	8	6	8	6	6
4	4	3	3	3	6	7	6	6	6
4	4	4	3	4	5	5	5	5	5
5	4	4	3	4	9	6	5	6	7
5	4	4	3	4	4	5	5	5	5
6	5	8	3	6	9	8	9	6	8
7	7	7	3	7	7	7	7	3	7
4	3	4	4	3	5	3	3	3	3
4	4	4	4	4	3	2	2	3	2
5	4	4	4	4	6	6	5	5	5
3	4	5	4	4	4	5	7	7	7
3	4	5	4	4	4	5	6	4	5
5	4	7	4	5	5	5	7	5	5
6	4	9	4	5	6	4	9	4	5
7	5	7	4	6	5	4	7	4	5
6	6	4	4	6	5	5	5	5	5
5	6	8	4	6	5	4	6	5	5
10	9	9	4	5	9	9	9	4	8
4	3	6	5	5	3	3	5	4	4
6	4	4	5	5	5	6	3	4	5
5	4	5	5	5	4	4	3	2	3
5	4	6	5	4	6	3	6	5	4
5	5	2	5	3	7	5	8	8	6
5	5	5	5	5	5	5	5	5	5
5	5	5	5	5	4	5	5	5	4
5	5	5	5	5	3	3	4	3	2
6	5	5	5	5	4	4	5	5	6
5	5	6	5	4	5	5	6	5	5
4	5	6	5	5	5	6	7	7	7
6	5	6	5	6	7	4	5	4	4
5	5	8	5	4	6	7	8	5	6
5	6	6	5	5	5	6	7	6	5
6	6	6	5	6	6	4	5	5	4
5	6	7	5	5	6	7	7	7	6
5	6	7	5	5	6	6	6	5	5
6	7	7	5	6	7	7	8	6	7
5	7	10	5	5	5	5	10	5	6
3	8	10	5	6	1	1	9	1	3
6	6	7	6	8	7	10	10	9	9
1	1	6	6	3	6	4	8	7	6
4	3	4	6	5	5	5	5	5	5
5	3	10	6	8	6	2	10	6	6
4	4	5	6	4	4	6	7	8	4
5	4	8	6	7	6	6	5	7	4
4	4	8	6	5	4	5	8	5	5
5	5	5	6	6	7	6	6	6	6
6	5	5	6	6	6	3	5	5	5
7	5	5	6	6	8	6	6	7	7
5	5	6	6	4	4	3	4	5	2
4	5	6	6	5	6	6	6	6	5
5	5	6	6	5	6	7	7	8	7
5	5	6	6	5	6	6	7	6	6
4	5	6	6	5	6	6	7	6	7
6	5	6	6	6	4	4	7	5	7
6	5	6	6	6	5	8	8	8	6
4	5	7	6	5	5	6	7	6	6
4	5	7	6	5	5	5	5	5	5
5	5	7	6	5	6	7	7	7	6
2	5	8	6	6	4	4	5	6	6
4	5	10	6	7	4	3	10	6	6
5	6	5	6	6	5	5	5	5	5
4	6	6	6	5	5	5	4	5	3
5	6	6	6	5	3	3	5	5	4
7	6	6	6	6	6	6	10	8	8
6	6	6	6	7	7	7	7	8	8
3	6	8	6	5	3	7	9	6	6
6	7	7	6	7	6	8	8	6	7
6	7	7	6	8	7	8	7	7	7
4	7	10	6	7	4	6	9	5	5
7	8	7	6	7	4	2	2	4	3
7	8	8	6	8	7	5	7	5	6
6	3	8	7	7	6	8	8	8	8
4	4	6	7	6	4	4	7	6	5
5	4	7	7	5	4	2	6	6	3
3	4	8	7	7	7	6	8	8	8
6	5	6	7	5	6	4	6	6	5
5	5	6	7	7	6	6	7	7	7
3	5	7	7	5	3	3	5	4	2
7	5	7	7	5	7	4	7	7	4
6	5	7	7	6	8	7	8	7	8
6	6	4	7	6	6	6	5	6	6
4	6	7	7	6	6	7	8	7	7
7	6	7	7	6	6	4	4	4	4
6	6	7	7	7	6	6	7	7	7
5	6	8	7	6	7	6	7	7	7
5	6	8	7	7	5	4	6	6	5
5	6	10	7	5	7	7	7	7	7
6	7	6	7	3	5	4	7	3	4
5	7	7	7	7	5	7	7	7	6
7	7	7	7	7	10	10	10	10	10
7	7	7	7	7	8	8	8	8	8
7	7	7	7	7	7	7	7	7	7
8	7	7	7	8	10	6	6	6	7
4	7	8	7	5	3	4	7	8	5
7	7	8	7	7	5	5	7	7	6
7	7	10	7	6	8	7	9	8	6
7	7	10	7	7	7	7	10	10	7
6	7	9	7	7	6	5	9	6	5
9	8	9	7	8	10	9	9	8	9
1	1	7	8	1	7	7	8	8	8
3	2	5	8	4	3	2	5	8	4
3	3	6	8	2	5	4	4	7	4
4	3	7	8	5	5	5	8	8	6
2	3	8	8	5	5	3	8	8	4
6	3	8	8	7	7	7	8	8	7
4	4	7	8	3	3	5	3	3	4
5	4	8	8	6	6	8	10	8	9
6	4	8	8	6	7	5	8	8	7
5	4	8	8	7	3	4	6	8	3
3	4	10	8	5	2	3	10	8	4
5	5	7	8	6	6	7	8	8	7
6	5	7	8	7	4	2	7	8	8
5	5	8	8	6	5	8	8	8	8
7	5	8	8	7	8	8	9	9	7
4	5	8	8	6	5	5	8	8	6
7	6	8	8	6	7	8	9	9	8
6	6	8	8	7	7	8	9	9	8
5	6	8	8	8	5	6	8	8	8
8	6	9	8	7	8	7	8	9	7
8	6	9	8	7	6	4	5	5	4
4	6	10	8	6	7	4	7	10	6
5	7	6	8	4	4	4	4	7	2
7	7	6	8	7	6	7	8	8	7
5	7	7	8	7	5	7	7	8	7
5	7	8	8	5	5	8	8	8	6
6	7	8	8	6	8	9	8	8	7
8	7	8	8	7	8	8	9	9	10
5	7	8	8	8	5	8	8	8	8
8	7	8	8	8	8	8	7	8	8
7	7	9	8	7	8	8	8	9	8
7	7	9	8	7	7	8	9	8	8
8	8	8	8	8	8	8	8	8	8
8	8	8	8	8	8	8	8	8	8
8	8	8	8	8	8	8	9	6	8
6	8	9	8	7	6	8	9	8	7
7	8	9	8	7	7	8	9	8	7
9	8	9	8	8	8	8	9	8	8
5	8	10	8	7	4	10	10	10	4
7	8	10	8	7	8	8	10	8	7
8	9	8	8	6	6	5	7	5	4
9	9	9	8	8	7	8	8	8	8
9	9	10	8	9	8	10	9	9	9
8	10	10	8	10	8	10	10	10	10
7	2	8	9	5	8	3	9	7	5
5	3	4	9	4	7	3	5	9	5
6	3	8	9	7	3	2	7	1	5
9	3	10	9	7	8	8	10	9	9
4	4	9	9	3	6	6	10	9	6
6	5	5	9	6	6	5	6	8	6
9	5	7	9	9	9	6	7	9	9
5	5	8	9	7	3	7	8	9	7
5	5	9	9	5	7	8	9	9	7
6	5	9	9	9	6	4	9	9	9
5	5	6	9	5	5	5	6	9	5
5	6	8	9	7	7	7	8	10	8
7	6	8	9	7	6	6	9	10	7
9	6	9	9	5	9	6	10	10	10
8	6	9	9	7	7	6	9	9	7
3	7	7	9	5	4	7	7	10	6
7	7	7	9	8	7	7	7	7	7
8	7	7	9	8	7	5	7	9	7
4	7	8	9	5	5	8	8	9	6
5	7	8	9	7	7	8	7	8	7
6	7	8	9	7	7	8	8	9	8
7	7	8	9	7	7	7	8	9	7
8	7	8	9	7	8	7	7	8	7
8	7	8	9	8	4	8	10	10	6
7	8	8	9	6	5	7	9	10	5
7	8	8	9	8	2	3		9	10
8	8	9	9	8	10	10	10	10	10
3	8	9	9	9	4	5	8	6	4
7	8	10	9	8	8	8	10	9	9
8	8	10	9	9	7	7	10	7	9
9	9	9	9	7	9	9	9	9	8
6	9	9	9	8	7	9	9	9	9
6	9	9	9	9	7	10	10	10	10
8	9	9	9	9	8	9	10	9	8
9	9	9	9	9	5	4	8	8	8
8	9	10	9	8	6	10	10	10	9
8	9	10	9	8	8	9	10	8	9
9	9	10	9	9	9	10	10	9	10
10	10	8	9	10	7	2	2	5	7
5	10	10	9	9	5		10	10	9
10	10	10	9	10	10	10	10	9	10
9	8	7	10	9	8	8	8		9
1	1	9	10	1	3	3	10	10	3
4	2	10	10	1	4	4	10	10	1
5	3	9	10	7	4	8	8	9	7
4	5	2	10	5	5	4	5	3	3
3	5	5	10	5	3	5	6	10	5
4	6	9	10	4	6	5	9	8	6
3	6	10	10	5	10	10	10	10	10
6	7	8	10	7	8	9	10	10	8
8	7	9	10	7	7	7	9	10	7
8	7	9	10	9	8	10	10	10	8
4	7	10	10	3	6	8	10	10	8
7	7	10	10	7	8	9	10	10	8
8	7	10	10	10	8	7	10	10	10
8	8	9	10	8	9	9	8	10	9
8	8	10	10	4	9	9	10	10	6
8	8	10	10	8	10	10	10	10	10
6	8	10	10	10	9	8	10	10	10
8	9	10	10	7	8	8	10	9	8
6	9	10	10	8	8	9	10	10	10
6	9	10	10	8	6	6	7	9	6
9	9	10	10	9	9	9	9	9	9
10	9	10	10	9	8	10	10	10	8
10	9	10	10	10	6	5	8	10	9
9	9	10	10	9	9	9	10	10
10	10	6	10	7	10	10	6	10	6
8	10	8	10	7	10	10	8	10	9
6	10	10	10	6	6	10	10	10	6
8	10	10	10	8	8	8	10	10	8
8	10	10	10	9	8	10	10	10	9
8	10	10	10	9	8	10	10	10	9
9	10	10	10	9	9	10	10	10	9
9	10	10	10	9	8	8	10	10	9
1	10	10	10	10	1	10	10	10	10
8	10	10	10	10	8	10	10	10	9
8	10	10	10	10	10	10	10	10	8
9	10	10	10	10	9	10	10	10	10
10	10	10	10	10	10	10	10	10	10
10	10	10	10	10	2	10	10	10	10
