# Supplementary material for: Rapid and sound assessment of well-being within a multi-dimensional approach: The Well-being Numerical Rating Scales (WB-NRSs)
Source: PLoS One. 2021 Jun 14;16(6):e0252709. doi: 10.1371/journal.pone.0252709 (PMC8202918; doi:10.1371/journal.pone.0252709)
Supplement: S6 File — Study 1: Well-being pre-post datafile (non-clinical sample). (TXT) [file pone.0252709.s006.txt]

WB1pre	WB2pre	WB3pre	WB4pre	WB5pre	WB1post	WB2post	WB3post	WB4post	WB5post
10	10	9	10	10	10	10	10	10	10
4	3	4	3	4	4	4	5	2	4
7	7	9	7	7	7	7	8	8	8
8	8	7	8	8	7	8	8	8	8
5	8	5	9	8	8	8	5	9	8
7	8	9	9	6	7	10	8	10	7
8	7	7	7	7	8	5	6	5	6
9	9	10	10	8	7	9	10	10	8
6	5	7	6	5	4	8	8	8	7
5	4	3	3	3	6	6	6	7	4
7	7	8	7	7	7	9	9	9	8
7	8	8	7	7	7	7	7	7	7
8	6	8	6	7	9	8	8	7	8
8	6	7	9	7	7	8	8	8	8
8	9	9	8	8	10	9	8	9	9
8	8	9	9	8	8	9	9	9	9
4	5	5	5	4	3	7	5	5	6
6	6	5	5	5	7	7	6	6	6
8	8	7	7	8	9	9	9	9	9
6	6	7	7	7	7	8	8	8	8
10	10	10	10	10	8	10	10	9	10
9	7	7	8	8	9	9	9	9	9
9	10	10	10	10	10	10	10	10	10
