# Supplementary material for: Rapid and sound assessment of well-being within a multi-dimensional approach: The Well-being Numerical Rating Scales (WB-NRSs)
Source: PLoS One. 2021 Jun 14;16(6):e0252709. doi: 10.1371/journal.pone.0252709 (PMC8202918; doi:10.1371/journal.pone.0252709)
Supplement: S7 File — Study 2: Well-being datafile. (TXT) [file pone.0252709.s007.txt]

COUNTRY	WB1	WB2	WB3	WB4	WB5
IT	2	3	2	3	3
IT	2	1	1	1	1
IT	2	2	1	2	1
IT	2	4	3	4	4
IT	2	3	4	3	2
IT	2	8	7	5	6
IT	2	5	7	6	5
IT	2	4	7	9	5
IT	3	6	8	8	7
IT	3	3	7	6	5
IT	3	3	3	2	2
IT	3	5	5	4	5
IT	3	3	3	3	3
IT	3	7	6	10	6
IT	3	1	1	1	1
IT	3	4	8	7	6
IT	4	5	8	5	6
IT	4	6	7	5	5
IT	4	3	5	3	5
IT	4	5	9	10	6
IT	4	6	8	8	7
IT	4	3	3	3	3
IT	4	3	4	4	3
IT	4	6	8	6	6
IT	4	8	9	5	8
IT	4	5	7	6	5
IT	4	8	9	6	8
IT	4	6	5	5	5
IT	4	5	4	6	5
IT	4	4	3	2	4
IT	4	4	2	10	6
IT	4	2	2	2	2
IT	4	5	2	7	6
IT	4	7	7	7	8
IT	4	3	5	3	4
IT	4	2	1	1	2
IT	4	3	2	2	3
IT	4	8	7	8	7
IT	4	7	7	3	6
IT	4	5	1	2	4
IT	4	4	6	5	5
IT	5	8	9	2	9
IT	5	2	7	5	4
IT	5	4	6	6	6
IT	5	4	6	3	5
IT	5	4	3	3	5
IT	5	7	9	7	7
IT	5	4	4	4	4
IT	5	4	5	6	6
IT	5	8	8	7	8
IT	5	4	4	2	3
IT	5	9	10	3	7
IT	5	8	5	10	7
IT	5	6	7	1	5
IT	5	5	6	7	7
IT	5	3	6	9	4
IT	5	2	5	1	4
IT	5	6	6	6	6
IT	5	3	2	2	3
IT	5	3	5	3	3
IT	5	7	6	7	7
IT	5	4	5	6	5
IT	5	8	6	3	7
IT	5	7	8	7	7
IT	5	5	3	6	6
IT	5	9	10	3	6
IT	5	3	3	1	4
IT	5	6	6	5	6
IT	5	8	8	6	6
IT	5	4	7	5	6
IT	5	3	9	3	6
IT	5	5	5	6	6
IT	5	7	8	7	7
IT	5	2	2	2	3
IT	5	7	8	8	7
IT	5	6	6	6	6
IT	5	6	7	6	5
IT	5	6	5	6	6
IT	5	7	7	6	7
IT	5	7	8	9	7
IT	5	7	7	5	8
IT	6	4	5	6	7
IT	6	9	8	5	8
IT	6	6	7	8	7
IT	6	8	9	7	8
IT	6	8	8	8	7
IT	6	3	5	2	3
IT	6	8	8	5	8
IT	6	5	6	3	6
IT	6	8	8	5	7
IT	6	3	7	1	4
IT	6	6	5	5	6
IT	6	7	9	7	7
IT	6	6	7	7	6
IT	6	4	3	3	5
IT	6	7	9	6	7
IT	6	8	6	1	5
IT	6	6	7	6	7
IT	6	4	6	7	6
IT	6	7	9	5	6
IT	6	3	5	4	6
IT	6	5	5	4	6
IT	6	7	7	7	8
IT	6	7	6	4	8
IT	6	7	6	6	7
IT	6	7	5	7	6
IT	6	4	4	7	7
IT	6	7	8	2	7
IT	6	7	9	3	7
IT	6	8	5	9	8
IT	6	6	9	8	7
IT	6	6	8	5	7
IT	6	7	9	7	8
IT	6	3	5	5	6
IT	6	9	8	5	7
IT	6	7	8	8	7
IT	6	8	8	6	8
IT	6	8	9	10	9
IT	6	8	8	7	7
IT	6	6	7	6	7
IT	6	4	7	5	5
IT	6	4	8	5	8
IT	6	8	7	8	8
IT	6	5	3	4	5
IT	6	2	8	5	5
IT	6	5	6	5	5
IT	6	3	5	4	5
IT	6	6	7	4	8
IT	6	8	9	8	9
IT	6	6	7	8	6
IT	6	3	7	5	6
IT	6	8	7	8	8
IT	6	4	5	5	5
IT	6	6	7	8	8
IT	6	6	6	7	6
IT	7	6	5	8	7
IT	7	7	5	6	7
IT	7	9	10	7	9
IT	7	7	8	7	7
IT	7	8	9	6	8
IT	7	6	7	8	7
IT	7	8	8	5	7
IT	7	8	9	6	8
IT	7	8	8	7	8
IT	7	7	8	5	7
IT	7	6	6	6	7
IT	7	8	6	6	7
IT	7	6	5	6	7
IT	7	8	6	7	8
IT	7	6	5	5	6
IT	7	8	9	9	9
IT	7	5	4	7	6
IT	7	7	6	9	6
IT	7	2	3	3	3
IT	7	6	8	3	6
IT	7	5	3	6	5
IT	7	7	8	6	8
IT	7	4	9	3	8
IT	7	6	8	6	7
IT	7	7	7	8	8
IT	7	7	8	9	7
IT	7	9	8	5	9
IT	7	8	8	8	8
IT	7	6	9	4	7
IT	7	5	6	5	7
IT	7	5	8	6	8
IT	7	6	6	5	7
IT	7	7	7	5	7
IT	7	7	8	6	7
IT	7	8	9	9	8
IT	7	4	6	6	6
IT	7	8	8	9	9
IT	7	8	7	5	8
IT	7	5	8	5	7
IT	7	7	9	7	8
IT	7	8	9	9	9
IT	7	7	8	6	7
IT	7	3	4	1	6
IT	7	8	4	5	6
IT	7	6	6	7	7
IT	7	7	8	6	7
IT	7	7	7	3	7
IT	7	7	7	6	7
IT	7	6	9	6	7
IT	7	9	10	10	8
IT	7	8	9	7	8
IT	7	5	8	6	7
IT	7	7	7	5	8
IT	7	8	7	8	7
IT	7	7	8	9	7
IT	7	7	8	6	8
IT	7	7	8	7	8
IT	7	8	7	8	8
IT	7	8	8	6	7
IT	7	7	8	7	7
IT	7	8	10	10	7
IT	7	3	3	4	3
IT	7	7	8	7	8
IT	7	7	7	6	6
IT	7	5	6	6	6
IT	7	7	8	6	9
IT	7	6	5	5	6
IT	7	2	2	7	5
IT	7	9	9	8	9
IT	7	9	8	8	8
IT	7	7	7	7	7
IT	7	6	8	8	7
IT	7	4	6	6	6
IT	7	8	10	8	9
IT	8	6	9	8	9
IT	8	6	8	7	7
IT	8	5	7	6	7
IT	8	8	6	7	8
IT	8	5	3	8	5
IT	8	7	8	6	7
IT	8	5	6	5	6
IT	8	8	8	8	8
IT	8	4	8	3	9
IT	8	4	6	6	5
IT	8	6	9	6	7
IT	8	7	8	8	8
IT	8	8	6	9	8
IT	8	5	8	5	4
IT	8	7	9	7	7
IT	8	5	8	7	7
IT	8	8	7	8	8
IT	8	7	7	8	7
IT	8	10	10	8	10
IT	8	5	6	6	5
IT	8	7	6	6	7
IT	8	7	8	7	8
IT	8	8	9	7	8
IT	8	8	8	8	8
IT	8	9	9	10	9
IT	8	7	3	1	6
IT	8	3	5	2	5
IT	8	7	6	5	6
IT	8	8	7	7	8
IT	8	10	9	10	9
IT	8	8	9	7	8
IT	8	9	9	9	9
IT	8	7	8	7	7
IT	8	9	10	8	9
IT	8	7	8	6	7
IT	8	7	9	9	8
IT	8	7	8	10	9
IT	8	7	7	6	8
IT	8	6	7	5	8
IT	8	6	9	6	7
IT	8	6	8	6	8
IT	8	4	5	5	6
IT	8	6	9	8	8
IT	8	8	8	8	9
IT	8	8	8	7	9
IT	8	4	9	1	5
IT	8	7	7	10	8
IT	8	6	6	5	6
IT	8	8	8	6	9
IT	8	7	6	5	8
IT	8	4	4	6	4
IT	8	8	8	8	8
IT	8	8	9	9	8
IT	8	8	9	7	7
IT	8	8	8	9	8
IT	8	7	8	8	7
IT	8	9	9	8	9
IT	8	8	8	5	10
IT	8	7	8	6	7
IT	8	7	8	6	7
IT	8	6	7	7	5
IT	8	6	9	8	7
IT	8	8	9	8	9
IT	8	8	8	8	8
IT	8	9	6	10	8
IT	8	6	9	5	7
IT	8	7	7	5	8
IT	8	2	2	2	1
IT	8	7	7	5	6
IT	8	9	6	5	8
IT	8	5	8	7	6
IT	8	7	9	9	8
IT	8	7	5	7	7
IT	8	9	8	7	9
IT	8	7	8	9	8
IT	8	7	6	8	6
IT	8	9	9	8	9
IT	8	7	7	8	9
IT	8	8	8	8	8
IT	8	6	8	8	8
IT	8	7	5	8	7
IT	8	7	8	9	7
IT	8	8	10	9	9
IT	8	6	3	6	6
IT	9	6	5	4	6
IT	9	9	9	9	9
IT	9	3	6	4	3
IT	9	7	9	8	8
IT	9	8	8	9	9
IT	9	9	9	9	9
IT	9	7	7	7	7
IT	9	8	7	8	9
IT	9	8	8	9	9
IT	9	9	9	9	9
IT	9	5	7	5	6
IT	9	7	8	7	7
IT	9	9	9	5	9
IT	9	5	7	5	6
IT	9	7	7	9	7
IT	9	8	8	9	8
IT	9	9	7	9	6
IT	9	10	5	2	6
IT	9	9	7	8	9
IT	9	7	9	10	8
IT	9	7	6	6	7
IT	9	7	9	9	9
IT	9	5	8	5	5
IT	9	7	6	6	8
IT	9	8	9	10	9
IT	9	3	7	4	6
IT	9	10	10	10	10
IT	9	8	10	10	9
IT	9	8	8	7	8
IT	9	9	9	6	8
IT	9	5	8	4	5
IT	9	9	8	8	9
IT	9	7	7	5	7
IT	9	8	9	10	9
IT	9	7	10	9	9
IT	10	3	7	5	4
IT	10	10	10	10	10
IT	10	1	3	3	5
IT	10	8	6	10	9
IT	10	4	8	5	8
IT	10	7	8	8	8
IT	10	6	6	10	8
IT	10	8	9	10	9
IT	10	5	5	4	6
IT	10	7	7	7	8
IT	10	10	10	6	10
IT	10	6	4	5	6
IT	10	8	10	8	7
IT	10	9	9	8	9
CAN	2	4	7	3	6
CAN	2	2	3	8	2
CAN	2	2	6	2	3
CAN	3	4	6	2	8
CAN	3	2	1	3	4
CAN	3	5	6	3	5
CAN	3	6	8	7	6
CAN	3	4	7	8	6
CAN	3	2	5	2	4
CAN	4	2	4	2	3
CAN	4	3	6	10	4
CAN	4	10	10	9	8
CAN	4	4	8	4	6
CAN	4	6	5	8	6
CAN	4	3	2	3	3
CAN	4	2	4	3	3
CAN	4	6	8	7	7
CAN	4	4	4	4	4
CAN	4	3	5	9	4
CAN	4	5	6	5	5
CAN	5	7	7	5	6
CAN	5	6	6	6	6
CAN	5	4	6	4	5
CAN	5	5	2	5	4
CAN	5	6	7	6	7
CAN	5	5	5	5	5
CAN	5	5	7	5	7
CAN	5	3	7	2	6
CAN	5	7	8	3	7
CAN	5	3	1	4	3
CAN	5	4	6	4	5
CAN	5	5	5	5	5
CAN	5	2	8	9	7
CAN	5	1	3	1	1
CAN	5	2	3	5	4
CAN	5	6	8	6	5
CAN	5	6	7	6	6
CAN	5	5	8	8	6
CAN	5	8	8	8	8
CAN	6	2	3	2	2
CAN	6	3	8	4	5
CAN	6	7	10	9	7
CAN	6	7	9	10	8
CAN	6	3	7	3	5
CAN	6	7	8	7	7
CAN	6	3	6	5	4
CAN	6	6	7	5	6
CAN	6	6	9	7	7
CAN	6	5	8	5	7
CAN	6	5	6	5	6
CAN	6	6	6	6	6
CAN	6	4	9	5	7
CAN	6	7	6	7	6
CAN	6	4	9	5	7
CAN	6	6	7	7	7
CAN	6	6	8	8	7
CAN	6	3	2	3	4
CAN	6	3	1	7	4
CAN	6	8	8	8	8
CAN	6	1	1	1	3
CAN	6	3	5	5	4
CAN	6	4	8	5	6
CAN	6	4	4	4	5
CAN	6	4	5	4	5
CAN	6	3	7	6	6
CAN	6	5	8	5	7
CAN	6	8	4	8	7
CAN	6	7	6	8	7
CAN	6	5	8	2	5
CAN	6	4	5	4	5
CAN	6	4	8	3	6
CAN	6	3	6	5	6
CAN	6	5	5	6	6
CAN	6	6	6	6	6
CAN	6	6	7	7	6
CAN	6	5	6	5	7
CAN	6	6	9	7	7
CAN	6	7	4	7	8
CAN	7	4	6	4	5
CAN	7	7	5	5	7
CAN	7	10	5	3	4
CAN	7	8	5	8	7
CAN	7	8	7	8	8
CAN	7	8	8	8	8
CAN	7	5	6	6	6
CAN	7	7	7	5	7
CAN	7	6	7	6	7
CAN	7	3	4	5	4
CAN	7	4	6	6	5
CAN	7	7	7	5	7
CAN	7	8	9	8	8
CAN	7	7	8	5	7
CAN	7	7	7	7	7
CAN	7	5	7	8	7
CAN	7	5	4	5	6
CAN	7	5	7	6	6
CAN	7	7	6	6	7
CAN	7	6	8	8	7
CAN	7	6	8	10	7
CAN	7	7	9	7	7
CAN	7	8	8	7	8
CAN	7	8	7	8	8
CAN	7	8	9	9	9
CAN	7	3	6	5	6
CAN	7	4	8	5	6
CAN	7	3	7	6	6
CAN	7	5	10	7	6
CAN	7	6	7	5	7
CAN	7	8	8	8	9
CAN	7	9	9	9	9
CAN	7	3	5	7	6
CAN	7	5	8	5	8
CAN	7	6	7	8	8
CAN	7	4	1	6	4
CAN	7	4	5	4	5
CAN	7	5	4	8	5
CAN	7	2	3	4	2
CAN	7	3	5	3	4
CAN	7	3	5	5	5
CAN	7	4	6	10	5
CAN	7	5	7	3	6
CAN	7	4	9	5	6
CAN	7	6	6	6	6
CAN	7	7	7	6	6
CAN	7	6	6	7	6
CAN	7	4	6	8	6
CAN	7	5	6	8	6
CAN	7	6	7	8	6
CAN	7	4	7	9	6
CAN	7	5	6	4	7
CAN	7	7	6	5	7
CAN	7	6	7	6	7
CAN	7	5	8	6	7
CAN	7	7	6	7	7
CAN	7	7	7	7	7
CAN	7	7	6	8	7
CAN	7	6	9	9	7
CAN	7	5	8	10	7
CAN	7	9	5	7	8
CAN	7	8	8	7	8
CAN	7	9	9	7	8
CAN	7	7	10	9	8
CAN	7	9	10	10	10
CAN	8	7	6	7	8
CAN	8	9	7	6	9
CAN	8	8	8	8	8
CAN	8	7	5	5	6
CAN	8	8	9	10	8
CAN	8	9	9	10	9
CAN	8	5	6	5	7
CAN	8	5	8	6	6
CAN	8	3	3	2	5
CAN	8	6	5	5	7
CAN	8	7	6	7	7
CAN	8	8	7	7	7
CAN	8	9	10	9	10
CAN	8	5	6	4	7
CAN	8	6	5	10	7
CAN	8	7	9	7	8
CAN	8	7	7	8	8
CAN	8	8	8	8	8
CAN	8	8	9	7	9
CAN	8	7	7	5	8
CAN	8	5	10	10	7
CAN	8	8	7	6	8
CAN	8	8	10	7	8
CAN	8	8	8	8	8
CAN	8	8	9	8	8
CAN	8	7	6	4	6
CAN	8	9	9	8	9
CAN	8	10	7	9	9
CAN	8	7	9	9	9
CAN	8	6	5	9	7
CAN	8	9	10	5	8
CAN	8	7	10	6	8
CAN	8	10	8	7	9
CAN	8	8	7	4	7
CAN	8	2	7	5	4
CAN	8	4	7	5	6
CAN	8	6	7	6	7
CAN	8	7	5	7	7
CAN	8	7	7	7	7
CAN	8	6	7	9	7
CAN	8	7	4	1	8
CAN	8	9	8	8	8
CAN	8	9	10	10	10
CAN	8	2	7	3	3
CAN	8	2	6	5	5
CAN	8	4	7	5	5
CAN	8	7	3	7	6
CAN	8	6	5	7	6
CAN	8	6	6	5	7
CAN	8	5	7	5	7
CAN	8	8	8	5	7
CAN	8	6	4	6	7
CAN	8	6	7	6	7
CAN	8	6	7	7	7
CAN	8	6	8	7	7
CAN	8	7	8	7	7
CAN	8	7	8	8	7
CAN	8	6	7	1	8
CAN	8	6	9	6	8
CAN	8	9	9	6	8
CAN	8	4	3	7	8
CAN	8	7	6	7	8
CAN	8	9	6	7	8
CAN	8	8	9	7	8
CAN	8	8	7	8	8
CAN	8	7	8	8	8
CAN	8	7	8	8	8
CAN	8	8	8	8	8
CAN	8	8	8	8	8
CAN	8	7	9	8	8
CAN	8	8	9	8	8
CAN	8	7	8	9	8
CAN	8	8	9	9	8
CAN	8	5	9	10	8
CAN	8	7	8	5	9
CAN	8	8	8	5	9
CAN	8	6	7	8	9
CAN	8	8	8	8	9
CAN	8	8	9	8	9
CAN	8	9	9	8	9
CAN	8	9	9	8	9
CAN	8	9	8	9	9
CAN	8	8	9	9	9
CAN	8	9	9	9	9
CAN	9	4	4	4	6
CAN	9	3	8	2	6
CAN	9	4	9	6	7
CAN	9	9	8	8	9
CAN	9	9	4	10	9
CAN	9	7	7	10	8
CAN	9	7	9	8	9
CAN	9	9	9	9	9
CAN	9	2	2	2	6
CAN	9	4	9	6	7
CAN	9	9	7	9	8
CAN	9	8	10	8	9
CAN	9	9	9	9	9
CAN	9	9	10	9	9
CAN	9	5	7	10	5
CAN	9	7	4	9	6
CAN	9	8	7	8	8
CAN	9	8	7	9	8
CAN	9	7	9	9	8
CAN	9	9	8	8	10
CAN	9	9	9	9	9
CAN	9	5	7	4	7
CAN	9	6	6	5	7
CAN	9	7	6	6	7
CAN	9	5	8	7	7
CAN	9	5	9	8	7
CAN	9	5	5	10	7
CAN	9	9	5	7	8
CAN	9	7	7	7	8
CAN	9	9	8	8	8
CAN	9	7	8	9	8
CAN	9	9	8	1	9
CAN	9	9	7	8	9
CAN	9	8	10	8	9
CAN	9	10	7	9	9
CAN	9	9	9	9	9
CAN	9	9	7	8	10
CAN	9	6	5	10	8
CAN	10	9	9	9	10
CAN	10	7	10	8	10
CAN	10	9	9	10	10
CAN	10	10	9	9	9
CAN	10	9	9	7	9
CAN	10	8	9	10	9
CAN	10	6	3	10	7
CAN	10	7	7	7	8
CAN	10	8	9	8	8
CAN	10	7	9	8	10
CAN	10	5	5	5	5
CAN	10	7	6	10	7
CAN	10	5	8	6	8
CAN	10	5	10	7	8
CAN	10	8	7	9	8
CAN	10	8	9	9	9
CAN	10	9	9	9	9
CAN	10	10	10	10	10
