# Supplementary material for: Rapid and sound assessment of well-being within a multi-dimensional approach: The Well-being Numerical Rating Scales (WB-NRSs)
Source: PLoS One. 2021 Jun 14;16(6):e0252709. doi: 10.1371/journal.pone.0252709 (PMC8202918; doi:10.1371/journal.pone.0252709)
Supplement: S8 File — Study 2: Well-being validity datafile (Italian sample). (TXT) [file pone.0252709.s008.txt]

WB_1	WB_2	WB_3	WB_4	WB_5	LOT	OMS	PSS	PSMS
2	3	2	3	3	16	15	11	34
2	1	1	1	1	20	10	19	32
2	2	1	2	1	17	8	13	41
2	4	3	4	4	14	10	15	39
2	3	4	3	2	12	12	17	26
2	8	7	5	6	18	18	9	37
2	5	7	6	5	9	14	13	27
2	4	7	9	5	12	11	16	25
3	6	8	8	7	11	24	13	37
3	3	7	6	5	13	13	14	21
3	3	3	2	2	14	12	13	42
3	5	5	4	5	22	16	9	38
3	3	3	3	3	7	11	20	22
3	7	6	10	6	7	15	13	41
3	1	1	1	1	16	8	20	22
3	4	8	7	6	22	21	7	38
4	5	8	5	6	18	19	13	27
4	6	7	5	5	16	11	15	28
4	3	5	3	5	20	14	13	24
4	5	9	10	6	16	13	10	43
4	6	8	8	7	22	19	12	44
4	3	3	3	3	17	19	9	34
4	3	4	4	3	18	21	13	38
4	6	8	6	6	19	16	9	33
4	8	9	5	8	15	23	7	39
4	5	7	6	5	20	15	14	33
4	8	9	6	8	23	22	9	42
4	6	5	5	5	10	14	16	22
4	5	4	6	5	12	13	16	29
4	4	3	2	4	8	17	11	24
4	4	2	10	6	21	12	14	29
4	2	2	2	2	12	10	15	24
4	5	2	7	6	18	17	12	36
4	7	7	7	8	21	20	9	28
4	3	5	3	4	18	20	12	35
4	2	1	1	2	18	12	15	16
4	3	2	2	3	21	13	12	34
4	8	7	8	7	26	24	8	40
4	7	7	3	6	15	15	8	22
4	5	1	2	4	15	13	13	26
4	4	6	5	5	16	14	16	26
5	8	9	2	9	22	26	10	30
5	2	7	5	4	10	13	19	22
5	4	6	6	6	13	16	12	32
5	4	6	3	5	21	13	13	34
5	4	3	3	5	6	11	17	29
5	7	9	7	7	18	16	8	28
5	4	4	4	4	21	13	17	29
5	4	5	6	6	27	15	11	40
5	8	8	7	8	13	24	8	29
5	4	4	2	3	18	15	15	39
5	9	10	3	7	16	21	11	35
5	8	5	10	7	22	24	6	47
5	6	7	1	5	15	15	16	29
5	5	6	7	7	22	20	11	47
5	3	6	9	4	12	11	15	16
5	2	5	1	4	10	6	18	28
5	6	6	6	6	16	14	11	30
5	3	2	2	3	9	14	17	19
5	3	5	3	3	11	14	16	20
5	7	6	7	7	17	15	14	34
5	4	5	6	5	13	16	15	35
5	8	6	3	7	17	13	13	39
5	7	8	7	7	13	17	15	31
5	5	3	6	6	20	16	12	26
5	9	10	3	6	18	21	7	42
5	3	3	1	4	15	12	11	26
5	6	6	5	6	24	16	17	37
5	8	8	6	6	11	21	12	28
5	4	7	5	6	14	12	15	32
5	3	9	3	6	27	24	15	27
5	5	5	6	6	15	16	12	29
5	7	8	7	7	23	22	7	46
5	2	2	2	3	14	12	17	34
5	7	8	8	7	22	17	12	29
5	6	6	6	6	14	18	12	36
5	6	7	6	5	12	15	14	22
5	6	5	6	6	21	23	8	32
5	7	7	6	7	15	15	13	34
5	7	8	9	7	13	12	16	25
5	7	7	5	8	18	23	10	30
6	4	5	6	7	14	18	15	29
6	9	8	5	8	27	21	6	39
6	6	7	8	7	11	20	11	28
6	8	9	7	8	24	22	8	42
6	8	8	8	7	25	22	5	40
6	3	5	2	3	17	14	13	32
6	8	8	5	8	17	22	8	18
6	5	6	3	6	17	13	15	27
6	8	8	5	7	16	22	9	41
6	3	7	1	4	12	10	19	38
6	6	5	5	6	20	22	10	35
6	7	9	7	7	21	15	15	34
6	6	7	7	6	17	16	14	28
6	4	3	3	5	13	18	13	22
6	7	9	6	7	18	17	12	37
6	8	6	1	5	23	11	10	28
6	6	7	6	7	21	21	11	35
6	4	6	7	6	23	17	14	31
6	7	9	5	6	16	15	8	37
6	3	5	4	6	21	15	11	28
6	5	5	4	6	16	19	12	29
6	7	7	7	8	26	24	6	47
6	7	6	4	8	13	14	9	32
6	7	6	6	7	17	16	11	35
6	7	5	7	6	14	18	13	33
6	4	4	7	7	12	13	12	33
6	7	8	2	7	20	20	8	43
6	7	9	3	7	7	11	14	32
6	8	5	9	8	13	18	11	31
6	6	9	8	7	24	17	14	38
6	6	8	5	7	22	18	9	36
6	7	9	7	8	22	13	8	35
6	3	5	5	6	19	15	12	31
6	9	8	5	7	14	17	9	45
6	7	8	8	7	22	20	7	38
6	8	8	6	8	25	16	11	41
6	8	9	10	9	25	22	9	36
6	8	8	7	7	13	15	15	35
6	6	7	6	7	14	17	9	33
6	4	7	5	5	13	17	19	31
6	4	8	5	8	18	20	9	37
6	8	7	8	8	16	23	9	42
6	5	3	4	5	18	13	15	39
6	2	8	5	5	13	22	19	34
6	5	6	5	5	12	18	13	30
6	3	5	4	5	16	16	11	34
6	6	7	4	8	13	17	10	49
6	8	9	8	9	26	23	9	45
6	6	7	8	6	21	20	13	38
6	3	7	5	6	19	11	13	33
6	8	7	8	8	20	22	7	38
6	4	5	5	5	16	19	19	31
6	6	7	8	8	24	16	8	39
6	6	6	7	6	24	16	11	34
7	6	5	8	7	23	22	9	37
7	7	5	6	7	17	18	10	27
7	9	10	7	9	15	21	8	44
7	7	8	7	7	23	23	7	42
7	8	9	6	8	19	19	10	41
7	6	7	8	7	18	18	12	38
7	8	8	5	7	15	17	8	34
7	8	9	6	8	20	15	16	28
7	8	8	7	8	18	24	9	35
7	7	8	5	7	20	20	13	29
7	6	6	6	7	21	16	12	34
7	8	6	6	7	19	22	11	38
7	6	5	6	7	19	16	15	29
7	8	6	7	8	23	18	8	34
7	6	5	5	6	15	13	11	27
7	8	9	9	9	23	28	4	45
7	5	4	7	6	13	21	15	27
7	7	6	9	6	22	20	12	35
7	2	3	3	3	12	11	12	30
7	6	8	3	6	16	11	14	33
7	5	3	6	5	12	9	17	28
7	7	8	6	8	20	18	11	38
7	4	9	3	8	19	23	10	36
7	6	8	6	7	19	20	9	36
7	7	7	8	8	24	18	7	42
7	7	8	9	7	24	16	9	37
7	9	8	5	9	17	16	7	41
7	8	8	8	8	27	23	7	31
7	6	9	4	7	11	19	15	27
7	5	6	5	7	13	14	12	36
7	5	8	6	8	17	20	11	40
7	6	6	5	7	20	17	7	27
7	7	7	5	7	21	25	8	41
7	7	8	6	7	15	24	11	38
7	8	9	9	8	24	22	5	48
7	4	6	6	6	28	15	14	33
7	8	8	9	9	20	23	9	39
7	8	7	5	8	22	18	5	43
7	5	8	5	7	15	20	16	27
7	7	9	7	8	26	25	9	40
7	8	9	9	9	14	19	9	36
7	7	8	6	7	16	16	12	36
7	3	4	1	6	10	13	15	25
7	8	4	5	6	18	18	9	40
7	6	6	7	7	16	18	10	36
7	7	8	6	7	27	19	12	41
7	7	7	3	7	17	14	13	37
7	7	7	6	7	23	17	10	36
7	6	9	6	7	15	10	18	34
7	9	10	10	8	21	21	7	38
7	8	9	7	8	29	26	5	41
7	5	8	6	7	14	17	15	28
7	7	7	5	8	10	24	13	32
7	8	7	8	7	13	14	10	30
7	7	8	9	7	15	17	13	33
7	7	8	6	8	19	24	9	37
7	7	8	7	8	20	14	11	21
7	8	7	8	8	26	22	8	41
7	8	8	6	7	24	21	7	43
7	7	8	7	7	19	18	12	37
7	8	10	10	7	23	19	7	45
7	3	3	4	3	11	12	16	34
7	7	8	7	8	13	20	10	38
7	7	7	6	6	14	12	13	42
7	5	6	6	6	22	20	10	26
7	7	8	6	9	23	20	10	44
7	6	5	5	6	18	18	14	29
7	2	2	7	5	15	8	14	31
7	9	9	8	9	13	23	6	40
7	9	8	8	8	21	18	6	44
7	7	7	7	7	20	17	14	32
7	6	8	8	7	16	16	10	22
7	4	6	6	6	23	18	13	38
7	8	10	8	9	22	25	7	42
8	6	9	8	9	28	26	6	49
8	6	8	7	7	19	16	12	34
8	5	7	6	7	19	17	9	27
8	8	6	7	8	26	19	7	38
8	5	3	8	5	13	19	17	26
8	7	8	6	7	18	15	13	30
8	5	6	5	6	14	18	14	20
8	8	8	8	8	23	19	9	37
8	4	8	3	9	20	13	13	29
8	4	6	6	5	22	22	14	37
8	6	9	6	7	23	14	7	40
8	7	8	8	8	27	24	6	41
8	8	6	9	8	25	16	9	35
8	5	8	5	4	17	14	16	31
8	7	9	7	7	27	16	12	44
8	5	8	7	7	17	11	11	25
8	8	7	8	8	22	20	8	44
8	7	7	8	7	20	23	9	49
8	10	10	8	10	22	24	8	39
8	5	6	6	5	25	17	16	34
8	7	6	6	7	18	24	11	36
8	7	8	7	8	12	21	9	42
8	8	9	7	8	23	18	9	39
8	8	8	8	8	18	26	8	41
8	9	9	10	9	21	29	8	39
8	7	3	1	6	25	21	7	34
8	3	5	2	5	19	12	16	26
8	7	6	5	6	16	14	14	32
8	8	7	7	8	21	23	9	32
8	10	9	10	9	25	22	5	43
8	8	9	7	8	22	21	10	37
8	9	9	9	9	14	22	6	38
8	7	8	7	7	21	21	13	36
8	9	10	8	9	25	21	6	41
8	7	8	6	7	25	23	10	38
8	7	9	9	8	17	19	10	35
8	7	8	10	9	25	19	9	40
8	7	7	6	8	21	17	11	40
8	6	7	5	8	16	18	8	38
8	6	9	6	7	27	24	7	39
8	6	8	6	8	13	17	12	36
8	4	5	5	6	19	18	16	30
8	6	9	8	8	24	23	8	41
8	8	8	8	9	20	21	7	43
8	8	8	7	9	23	26	4	47
8	4	9	1	5	8	10	14	24
8	7	7	10	8	14	19	9	42
8	6	6	5	6	12	14	15	21
8	8	8	6	9	19	19	7	39
8	7	6	5	8	16	18	11	38
8	4	4	6	4	19	13	15	39
8	8	8	8	8	25	24	8	46
8	8	9	9	8	22	15	9	36
8	8	9	7	7	17	20	13	25
8	8	8	9	8	23	23	13	41
8	7	8	8	7	23	22	10	42
8	9	9	8	9	24	21	6	45
8	8	8	5	10	25	24	7	40
8	7	8	6	7	26	19	8	31
8	7	8	6	7	17	23	9	44
8	6	7	7	5	21	18	14	38
8	6	9	8	7	16	17	9	36
8	8	9	8	9	23	24	5	46
8	8	8	8	8	26	24	7	44
8	9	6	10	8	25	23	10	35
8	6	9	5	7	20	19	10	35
8	7	7	5	8	23	18	10	43
8	2	2	2	1	18	9	18	27
8	7	7	5	6	21	21	10	40
8	9	6	5	8	23	27	9	35
8	5	8	7	6	20	18	11	44
8	7	9	9	8	22	22	13	38
8	7	5	7	7	22	22	10	42
8	9	8	7	9	21	21	6	39
8	7	8	9	8	22	19	9	39
8	7	6	8	6	26	17	11	43
8	9	9	8	9	22	26	6	42
8	7	7	8	9	21	20	9	38
8	8	8	8	8	21	24	7	39
8	6	8	8	8	26	22	7	43
8	7	5	8	7	17	18	9	28
8	7	8	9	7	17	18	10	36
8	8	10	9	9	25	24	7	35
8	6	3	6	6	15	20	9	24
9	6	5	4	6	17	24	10	30
9	9	9	9	9	27	29	5	43
9	3	6	4	3	10	11	18	38
9	7	9	8	8	20	24	13	34
9	8	8	9	9	25	21	9	28
9	9	9	9	9	24	22	6	43
9	7	7	7	7	13	16	18	29
9	8	7	8	9	21	23	9	40
9	8	8	9	9	17	23	10	41
9	9	9	9	9	21	25	7	37
9	5	7	5	6	16	18	14	31
9	7	8	7	7	18	18	8	38
9	9	9	5	9	16	22	8	41
9	5	7	5	6	18	23	16	27
9	7	7	9	7	19	21	9	30
9	8	8	9	8	28	20	8	45
9	9	7	9	6	18	13	11	33
9	10	5	2	6	17	18	9	42
9	9	7	8	9	15	20	8	43
9	7	9	10	8	21	22	12	41
9	7	6	6	7	23	13	15	42
9	7	9	9	9	18	25	14	32
9	5	8	5	5	19	14	15	36
9	7	6	6	8	18	25	9	46
9	8	9	10	9	24	22	7	45
9	3	7	4	6	17	18	7	26
9	10	10	10	10	23	22	8	42
9	8	10	10	9	27	26	7	42
9	8	8	7	8	16	21	10	39
9	9	9	6	8	19	24	10	34
9	5	8	4	5	20	15	12	34
9	9	8	8	9	24	23	6	42
9	7	7	5	7	18	18	11	28
9	8	9	10	9	27	22	10	40
9	7	10	9	9	24	15	11	46
10	3	7	5	4	21	11	13	36
10	10	10	10	10	20	21	8	34
10	1	3	3	5	10	8	17	27
10	8	6	10	9	23	27	5	46
10	4	8	5	8	15	20	13	39
10	7	8	8	8	11	18	11	36
10	6	6	10	8	19	20	11	30
10	8	9	10	9	23	18	8	42
10	5	5	4	6	14	23	15	16
10	7	7	7	8	21	25	8	40
10	10	10	6	10	25	22	16	47
10	6	4	5	6	22	25	12	33
10	8	10	8	7	18	19	7	42
10	9	9	8	9	12	23	5	40
