# Supplementary material for: Rapid and sound assessment of well-being within a multi-dimensional approach: The Well-being Numerical Rating Scales (WB-NRSs)
Source: PLoS One. 2021 Jun 14;16(6):e0252709. doi: 10.1371/journal.pone.0252709 (PMC8202918; doi:10.1371/journal.pone.0252709)
Supplement: S9 File — Study 2: Well-being validity datafile (Canadian sample). (TXT) [file pone.0252709.s009.txt]

SEX	ETA	WB_1	WB_2	WB_3	WB_4	WB_5	LOT_R	PSS	PSMS	OMS
2	28	2	4	7	3	6	10	14	26	14
1	21	2	2	3	8	2	25	13	26	25
2	21	2	2	6	2	3	29	19	38	24
2	23	3	4	6	2	8	22	8	29	17
2	20	3	2	1	3	4	23	19	32	28
2	20	3	5	6	3	5	19	14	33	21
1	19	3	6	8	7	6	23	11	26	19
2	19	3	4	7	8	6	25	18	43	27
1	18	3	2	5	2	4	25	15	22	25
2	27	4	2	4	2	3	14	16	17	27
1	27	4	3	6	10	4	22	12	26	15
2	24	4	10	10	9	8	14	10	13	16
2	20	4	4	8	4	6	27	15	37	26
2	20	4	6	5	8	6	17	9	7	26
2	19	4	3	2	3	3	19	13	28	26
1	19	4	2	4	3	3	26	14	37	23
2	19	4	6	8	7	7	25	12	26	19
2	18	4	4	4	4	4	22	16	36	24
2	18	4	3	5	9	4	26	19	36	25
2	18	4	5	6	5	5	24	16	30	21
2	18	5	7	7	5	6	15	11	27	24
2	30	5	6	6	6	6	21	13	19	19
1	26	5	4	6	4	5	26	17	35	18
2	25	5	5	2	5	4	24	13	22	23
2	24	5	6	7	6	7	12	14	16	24
2	22	5	5	5	5	5	12	8	9	21
2	22	5	5	7	5	7	15	12	25	20
2	21	5	3	7	2	6	24	16	34	21
2	21	5	7	8	3	7	25	13	23	23
2	20	5	3	1	4	3	22	18	37	28
2	19	5	4	6	4	5	20	15	28	21
1	19	5	5	5	5	5	18	13	33	25
2	19	5	2	8	9	7	23	15	35	22
1	18	5	1	3	1	1	30	17	44	26
2	18	5	2	3	5	4	25	18	29	22
1	18	5	6	8	6	5	18	10	13	23
2	18	5	6	7	6	6	21	13	27	14
2	18	5	5	8	8	6	18	15	29	19
1	18	5	8	8	8	8	14	10	8	15
2	30	6	2	3	2	2	12	14	18	21
2	30	6	3	8	4	5	22	16	23	24
2	29	6	7	10	9	7	11	13	15	20
2	28	6	7	9	10	8	15	10	19	12
2	27	6	3	7	3	5	25	16	33	22
2	26	6	7	8	7	7	13	7	16	14
2	25	6	3	6	5	4	27	15	36	25
2	25	6	6	7	5	6	7	10	7	22
2	25	6	6	9	7	7	13	11	23	13
2	24	6	5	8	5	7	12	13	24	14
2	23	6	5	6	5	6	15	13	17	16
2	23	6	6	6	6	6	18	12	27	16
2	23	6	4	9	5	7	19	16	34	13
2	22	6	7	6	7	6	18	13	29	11
2	22	6	4	9	5	7	17	11	20	17
2	22	6	6	7	7	7	20	13	27	17
1	22	6	6	8	8	7	21	11	14	14
2	21	6	3	2	3	4	24	15	29	26
1	21	6	3	1	7	4	30	14	39	26
2	21	6	8	8	8	8	22	12	20	17
1	20	6	1	1	1	3	18	12	24	30
2	20	6	3	5	5	4	17	14	32	25
1	20	6	4	8	5	6	18	13	29	22
1	19	6	4	4	4	5	19	13	22	18
2	19	6	4	5	4	5	15	12	14	16
2	19	6	3	7	6	6	21	16	36	21
2	19	6	5	8	5	7	17	10	29	18
1	19	6	8	4	8	7	21	11	27	18
2	19	6	7	6	8	7	25	14	28	16
2	18	6	5	8	2	5	12	15	24	20
2	18	6	4	5	4	5	25	18	34	25
2	18	6	4	8	3	6	28	16	25	23
2	18	6	3	6	5	6	20	13	28	21
2	18	6	5	5	6	6	23	13	33	18
2	18	6	6	6	6	6	18	12	25	19
2	18	6	6	7	7	6	16	12	20	19
2	18	6	5	6	5	7	19	12	27	24
2	18	6	6	9	7	7	25	15	29	23
2	18	6	7	4	7	8	20	13	23	15
2	20	7	4	6	4	5	17	16	30	28
2	20	7	7	5	5	7	16	10	21	16
2	18	7	10	5	3	4	20	14	35	11
2	30	7	8	5	8	7	19	8	20	13
1	30	7	8	7	8	8	15	7	24	12
1	28	7	8	8	8	8	15	9	16	11
2	27	7	5	6	6	6	13	12	18	19
2	26	7	7	7	5	7	13	9	22	13
2	26	7	6	7	6	7	20	10	25	15
2	25	7	3	4	5	4	22	17	45	23
1	25	7	4	6	6	5	22	14	30	20
2	25	7	7	7	5	7	23	12	35	25
2	25	7	8	9	8	8	14	12	22	17
1	24	7	7	8	5	7	15	10	25	12
2	24	7	7	7	7	7	15	9	19	14
1	24	7	5	7	8	7	18	11	32	17
2	23	7	5	4	5	6	21	12	23	20
2	23	7	5	7	6	6	14	12	16	21
2	23	7	7	6	6	7	13	10	27	18
2	23	7	6	8	8	7	11	10	15	18
2	23	7	6	8	10	7	24	14	29	17
2	22	7	7	9	7	7	25	13	31	10
2	22	7	8	8	7	8	7	6	7	14
2	22	7	8	7	8	8	8	10	13	15
2	22	7	8	9	9	9	7	9	23	14
2	21	7	3	6	5	6	11	12	18	10
2	21	7	4	8	5	6	9	11	32	20
2	21	7	3	7	6	6	11	12	17	18
2	21	7	5	10	7	6	11	9	17	16
2	21	7	6	7	5	7	16	10	23	13
1	21	7	8	8	8	9	20	11	24	12
2	21	7	9	9	9	9	14	10	12	10
2	20	7	3	5	7	6	23	13	20	17
2	20	7	5	8	5	8	18	10	28	18
2	20	7	6	7	8	8	11	9	15	16
1	19	7	4	1	6	4	23	15	26	20
2	19	7	4	5	4	5	22	15	33	19
2	19	7	5	4	8	5	30	13	44	21
2	18	7	2	3	4	2	25	17	42	28
2	18	7	3	5	3	4	24	14	19	23
2	18	7	3	5	5	5	23	16	39	26
1	18	7	4	6	10	5	24	17	34	28
2	18	7	5	7	3	6	19	10	25	19
2	18	7	4	9	5	6	19	11	28	16
2	18	7	6	6	6	6	18	11	30	14
2	18	7	7	7	6	6	20	13	31	18
2	18	7	6	6	7	6	18	12	24	18
2	18	7	4	6	8	6	23	17	27	22
2	18	7	5	6	8	6	24	14	28	25
2	18	7	6	7	8	6	22	15	31	17
2	18	7	4	7	9	6	29	15	36	25
2	18	7	5	6	4	7	20	14	33	18
2	18	7	7	6	5	7	19	16	33	24
2	18	7	6	7	6	7	20	13	31	16
2	18	7	5	8	6	7	16	13	20	21
1	18	7	7	6	7	7	12	11	18	15
2	18	7	7	7	7	7	17	9	23	16
2	18	7	7	6	8	7	14	14	24	24
2	18	7	6	9	9	7	14	14	24	13
2	18	7	5	8	10	7	19	10	21	14
1	18	7	9	5	7	8	7	7	12	12
2	18	7	8	8	7	8	24	15	25	19
1	18	7	9	9	7	8	12	8	21	11
2	18	7	7	10	9	8	20	11	22	16
2	18	7	9	10	10	10	11	7	21	15
2	20	8	7	6	7	8	15	12	31	11
2	20	8	9	7	6	9	18	13	25	19
2	18	8	8	8	8	8	18	12	28	16
2	30	8	7	5	5	6	16	10	34	19
2	30	8	8	9	10	8	16	11	21	13
2	29	8	9	9	10	9	13	5	12	14
2	28	8	5	6	5	7	23	12	21	20
2	27	8	5	8	6	6	24	15	32	23
2	26	8	3	3	2	5	28	17	37	24
1	26	8	6	5	5	7	25	13	30	20
2	26	8	7	6	7	7	12	10	15	13
2	26	8	8	7	7	7	11	8	19	13
1	26	8	9	10	9	10	6	4	7	7
1	25	8	5	6	4	7	27	15	36	24
1	25	8	6	5	10	7	24	10	25	12
2	25	8	7	9	7	8	14	14	23	17
2	25	8	7	7	8	8	14	9	23	11
2	25	8	8	8	8	8	12	8	13	11
2	25	8	8	9	7	9	11	8	16	10
2	24	8	7	7	5	8	26	13	34	20
1	23	8	5	10	10	7	6	10	8	12
2	23	8	8	7	6	8	12	12	25	14
2	23	8	8	10	7	8	8	9	10	14
2	23	8	8	8	8	8	12	9	15	17
2	23	8	8	9	8	8	13	9	22	14
2	22	8	7	6	4	6	15	11	23	20
1	22	8	9	9	8	9	18	7	20	11
2	22	8	10	7	9	9	13	6	19	10
2	22	8	7	9	9	9	16	14	31	17
2	21	8	6	5	9	7	7	7	11	12
2	21	8	9	10	5	8	18	9	15	20
2	21	8	7	10	6	8	15	8	15	16
1	21	8	10	8	7	9	16	7	20	13
2	20	8	8	7	4	7	12	9	29	15
2	19	8	2	7	5	4	26	15	22	24
2	19	8	4	7	5	6	26	13	28	24
2	19	8	6	7	6	7	21	13	30	21
1	19	8	7	5	7	7	14	12	19	14
2	19	8	7	7	7	7	20	11	28	18
2	19	8	6	7	9	7	11	11	18	17
1	19	8	7	4	1	8	13	15	24	21
2	19	8	9	8	8	8	14	9	27	14
1	19	8	9	10	10	10	11	5	12	7
2	18	8	2	7	3	3	25	13	22	21
2	18	8	2	6	5	5	22	15	21	21
2	18	8	4	7	5	5	25	14	29	20
1	18	8	7	3	7	6	15	13	26	18
2	18	8	6	5	7	6	24	16	34	19
2	18	8	6	6	5	7	16	13	26	16
2	18	8	5	7	5	7	13	13	21	21
2	18	8	8	8	5	7	20	14	19	18
2	18	8	6	4	6	7	22	13	26	15
2	18	8	6	7	6	7	22	15	31	21
2	18	8	6	7	7	7	13	6	23	10
2	18	8	6	8	7	7	21	10	14	10
1	18	8	7	8	7	7	21	11	15	18
2	18	8	7	8	8	7	20	11	31	15
2	18	8	6	7	1	8	21	16	25	14
2	18	8	6	9	6	8	24	12	24	21
1	18	8	9	9	6	8	15	15	27	10
2	18	8	4	3	7	8	20	13	19	17
2	18	8	7	6	7	8	24	13	32	19
2	18	8	9	6	7	8	14	13	20	21
1	18	8	8	9	7	8	25	13	21	15
2	18	8	8	7	8	8	9	8	23	13
2	18	8	7	8	8	8	8	10	23	15
2	18	8	7	8	8	8	13	13	16	14
2	18	8	8	8	8	8	22	13	22	10
2	18	8	8	8	8	8	12	13	22	14
2	18	8	7	9	8	8	14	10	21	12
2	18	8	8	9	8	8	11	13	24	14
2	18	8	7	8	9	8	21	14	21	19
2	18	8	8	9	9	8	16	12	28	20
1	18	8	5	9	10	8	10	8	18	19
2	18	8	7	8	5	9	15	15	26	15
2	18	8	8	8	5	9	18	12	19	13
2	18	8	6	7	8	9	15	6	12	14
1	18	8	8	8	8	9	17	14	20	22
1	18	8	8	9	8	9	19	8	22	14
2	18	8	9	9	8	9	13	8	15	10
1	18	8	9	9	8	9	23	5	11	13
1	18	8	9	8	9	9	20	5	21	14
2	18	8	8	9	9	9	10	8	11	9
2	18	8	9	9	9	9	9	9	19	13
2	29	9	4	4	4	6	27	11	20	16
2	28	9	3	8	2	6	24	16	23	21
2	26	9	4	9	6	7	27	17	42	23
2	25	9	9	8	8	9	17	10	29	7
2	25	9	9	4	10	9	10	6	8	13
1	24	9	7	7	10	8	16	10	24	15
2	23	9	7	9	8	9	21	13	23	10
2	23	9	9	9	9	9	11	9	18	12
2	22	9	2	2	2	6	23	16	33	24
2	22	9	4	9	6	7	24	12	27	18
2	22	9	9	7	9	8	15	9	24	12
2	21	9	8	10	8	9	18	11	30	12
2	21	9	9	9	9	9	13	12	32	13
2	21	9	9	10	9	9	14	9	23	14
1	20	9	5	7	10	5	26	8	29	24
1	20	9	7	4	9	6	15	11	15	13
2	20	9	8	7	8	8	13	9	14	13
2	20	9	8	7	9	8	13	14	27	9
2	20	9	7	9	9	8	15	10	26	16
2	20	9	9	8	8	10	10	7	18	13
1	19	9	9	9	9	9	14	8	14	10
2	18	9	5	7	4	7	15	13	25	16
1	18	9	6	6	5	7	18	12	28	12
1	18	9	7	6	6	7	15	12	23	24
2	18	9	5	8	7	7	12	14	24	18
2	18	9	5	9	8	7	17	13	16	17
2	18	9	5	5	10	7	27	14	38	21
1	18	9	9	5	7	8	19	8	11	10
1	18	9	7	7	7	8	16	11	26	11
2	18	9	9	8	8	8	19	13	28	9
1	18	9	7	8	9	8	22	14	28	12
1	18	9	9	8	1	9	6	6	9	13
1	18	9	9	7	8	9	11	9	13	12
1	18	9	8	10	8	9	14	8	17	15
1	18	9	10	7	9	9	11	5	10	7
2	18	9	9	9	9	9	10	8	10	10
1	18	9	9	7	8	10	20	11	21	12
1	27	9	6	5	10	8	18	11	32	14
2	22	10	9	9	9	10	18	12	24	14
2	26	10	7	10	8	10	10	6	8	12
2	26	10	9	9	10	10	8	6	9	12
2	25	10	10	9	9	9	10	8	21	8
2	23	10	9	9	7	9	13	13	22	11
1	23	10	8	9	10	9	16	7	12	11
2	21	10	6	3	10	7	28	16	27	21
2	21	10	7	7	7	8	17	16	28	18
2	19	10	8	9	8	8	13	10	21	14
2	19	10	7	9	8	10	18	8	16	12
2	18	10	5	5	5	5	28	12	28	22
2	18	10	7	6	10	7	13	13	24	18
2	18	10	5	8	6	8	19	12	31	15
2	18	10	5	10	7	8	20	12	20	24
1	18	10	8	7	9	8	9	6	10	13
2	18	10	8	9	9	9	11	8	22	16
2	18	10	9	9	9	9	7	6	9	12
1	18	10	10	10	10	10	12	7	10	9
